# Supplementary material for: Tetra-μ-acetato-κ8 O:O′-bis­[(3-chloro­pyridine-κN)ruthenium(II,III)](Ru—Ru) hexa­fluorido­phosphate 1,2-di­chloro­ethane monosolvate
Source: IUCrdata. 2022 Mar 10;7(Pt 3):x220249. doi: 10.1107/S2414314622002498 (PMC9462009; doi:10.1107/S2414314622002498)
Supplement: Supplementary file 1 [file x-07-x220249-sup1.cif]

##############################################################################
#                                                                            #
# This CIF contains the data for a data article accepted for                 #
# publication in IUCrData. It conforms to the requirements of                #
# Notes for Authors for IUCrData, and has been                               #
# peer reviewed under the auspices of IUCrData.                              #
#                                                                            #
# Full details of the Crystallographic Information File format               #
# are given in the paper "The Crystallographic Information File (CIF):       #
# a New Standard Archive File for Crystallography" by S. R. Hall, F. H.      #
# Allen and I. D. Brown [Acta Cryst. (1991), A47, 655-685].                  #
#                                                                            #
# The current version of the core CIF dictionary is obtainable from          #
# ftp://ftp.iucr.org/pub/cif_core.dic.                                       #
#                                                                            #
# Software is freely available for graphical display of the structure(s)     #
# in this CIF. For information consult the CIF software page                 #
# http://www.iucr.org/resources/cif/software.                                #
#                                                                            #
# This file may be used for bona fide research purposes within the           #
# scientific community so long as proper attribution is given to the data    # 
# article from which it was obtained.                                        #
#                                                                            #
##############################################################################
data_I
_audit_creation_method     'SHELXL-2018/1'
_journal_date_recd_electronic     2022-02-23
_journal_date_accepted     2022-03-03
_journal_name_full     'IUCrData'
_journal_year     2022
_journal_volume     7
_journal_issue      3
_journal_page_first     0
_journal_page_last     0
_journal_paper_category     HM
_journal_paper_doi     10.1107/S2414314622002498
_journal_coeditor_code     WM4161
_publ_contact_author_name     'Manuel A.S. Aquino'
_publ_contact_author_address
;
Department of Chemistry
St. Francis Xavier University
P.O. Box 5000, Antigonish, NS
Canada, B2G 2W5
;
_publ_contact_author_email     maquino@stfx.ca
_publ_contact_author_fax     '+902-867-2414'
_publ_contact_author_phone     '+902-867-5336'
_publ_section_title
;\
Tetra-\m-acetato-\k^8^<i>O</i>:<i>O</i>'-bis[(3-chloropyridine-\k<i>N</i>)\
ruthenium(II,III)](<i>Ru</i>---<i>Ru</i>) hexafluoridophosphate
1,2-dichloroethane monosolvate
;
_publ_section_title_footnote     .
loop_
    _publ_author_name
    _publ_author_footnote
    _publ_author_address
    'Aquino, Anthony J.' .
;
Department of Chemistry
St. Francis Xavier University
PO Box 5000, Antigonish, NS
Canada, B2G 2W5
;
    'Gerrior, Daniel' .
;
Department of Chemistry
St. Francis Xavier University
PO Box 5000, Antigonish, NS
Canada, B2G 2W5
;
    'Cameron, T. Stanley' .
;
Department of Chemistry
Dalhousie University
6274 Coburg Rd, Halifax, NS
Canada, B3H 4R2
;
    'Robertson, Katherine N.' .
;
Department of Chemistry
Saint Mary's University
Halifax, NS,
Canada, B3H 3C3
;
    'Aquino, Manuel A.S.' .
;
Department of Chemistry
St. Francis Xavier University
PO Box 5000, Antigonish, NS
Canada, B2G 2W5
;
_publ_section_synopsis
;
The mixed-valent cationic complex of the solvated title salt,
[Ru~2~(\m-O~2~CCH~3~)~4~(C~5~H~4~ClN)~2~]PF~6~\\cdotC~2~H~4~Cl~2~, exhibits a
classic paddlewheel or lantern structure with each Ru atom in a slightly
distorted octahedral environment.
;
_chemical_name_systematic
;\
Tetra-\m-acetato-\k^8^<i>O</i>:<i>O</i>'-bis[(3-chloropyridine-\k<i>N</i>)\
ruthenium(II,III)](<i>Ru</i>---<i>Ru</i>) hexafluoridophosphate
1,2-dichloroethane monosolvate
;
_chemical_name_common     ?
_chemical_formula_moiety     'C18 H20 Cl2 N2 O8 Ru2 +, F6 P -, C2 H4 Cl2'
_chemical_formula_sum     'C20 H24 Cl4 F6 N2 O8 P Ru2'
_chemical_formula_iupac     '[Ru2 (C2 H3 O2)4 (C5 H4 Cl N)2] P F6'
_chemical_formula_weight     909.32
_chemical_melting_point     ?
_space_group_crystal_system     triclinic
_space_group_name_H-M_alt     'P -1'
_space_group_name_Hall     '-P 1'
loop_
    _space_group_symop_operation_xyz
    'x, y, z'
    '-x, -y, -z'
_cell_length_a     8.27370(10)
_cell_length_b     10.5784(3)
_cell_length_c     11.55340(10)
_cell_angle_alpha     100.764(7)
_cell_angle_beta     108.980(8)
_cell_angle_gamma     110.525(7)
_cell_volume     842.27(6)
_cell_formula_units_Z     1
_cell_measurement_reflns_used     8636
_cell_measurement_theta_min     2.7
_cell_measurement_theta_max     58.1
_cell_measurement_temperature     293(2)
_exptl_crystal_description     'needle plate'
_exptl_crystal_colour     'light brown'
_exptl_crystal_size_max     0.430
_exptl_crystal_size_mid     0.200
_exptl_crystal_size_min     0.070
_exptl_crystal_density_diffrn     1.793
_exptl_crystal_density_meas     ?
_exptl_crystal_density_method     ?
_exptl_crystal_F_000     447
_exptl_absorpt_coefficient_mu     1.336
_exptl_absorpt_correction_type     multi-scan
_exptl_absorpt_process_details
;
(<i>ABSCOR</i>; Higashi, 1995).
;
_exptl_absorpt_correction_T_min     0.702
_exptl_absorpt_correction_T_max     0.921
_diffrn_ambient_temperature     293(2)
_diffrn_radiation_type     'Mo K\a'
_diffrn_radiation_wavelength     0.71075
_diffrn_measurement_device_type     'Rigaku R-AXIS RAPID'
_diffrn_measurement_method     \w
_diffrn_detector_area_resol_mean     10.00
_diffrn_reflns_number     23200
_diffrn_reflns_av_R_equivalents     0.084
_diffrn_reflns_theta_max     29.21
_diffrn_reflns_theta_full     29.21
_diffrn_measured_fraction_theta_max     0.983
_diffrn_measured_fraction_theta_full     0.983
_diffrn_reflns_limit_h_min     -11
_diffrn_reflns_limit_h_max     11
_diffrn_reflns_limit_k_min     -14
_diffrn_reflns_limit_k_max     14
_diffrn_reflns_limit_l_min     -15
_diffrn_reflns_limit_l_max     15
_refine_special_details     ?
_reflns_number_total     4084
_reflns_number_gt     4084
_reflns_threshold_expression     'I > 2\s(I)'
_refine_ls_structure_factor_coef     Fsqd
_refine_ls_matrix_type     full
_refine_ls_R_factor_all     0.0238
_refine_ls_R_factor_gt     0.0238
_refine_ls_wR_factor_gt     0.0693
_refine_ls_wR_factor_ref     0.0693
_refine_ls_goodness_of_fit_ref     1.101
_refine_ls_restrained_S_all     1.098
_refine_ls_number_reflns     4084
_refine_ls_number_parameters     250
_refine_ls_number_restraints     99
_refine_ls_hydrogen_treatment     constr
_refine_ls_weighting_scheme     calc
_refine_ls_weighting_details
                      'w=1/[\s^2^(Fo^2^)+(0.0183P)^2^] where P=(Fo^2^+2Fc^2^)/3'
_atom_sites_solution_hydrogens     geom
_atom_sites_solution_primary     direct
_atom_sites_solution_secondary     iterative
_refine_ls_shift/su_max     0.002
_refine_ls_shift/su_mean     0.000
_refine_diff_density_max     0.490
_refine_diff_density_min     -0.515
_refine_ls_extinction_method     none
_refine_ls_extinction_coef     .
loop_
    _atom_type_symbol
    _atom_type_description
    _atom_type_scat_dispersion_real
    _atom_type_scat_dispersion_imag
    _atom_type_scat_source
    'C' 'C' 0.0033 0.0016
                         'International Tables Vol C Tables 4.2.6.8 and 6.1.1.4'
    'H' 'H' 0.0000 0.0000
                         'International Tables Vol C Tables 4.2.6.8 and 6.1.1.4'
    'Cl' 'Cl' 0.1484 0.1585
                         'International Tables Vol C Tables 4.2.6.8 and 6.1.1.4'
    'F' 'F' 0.0171 0.0103
                         'International Tables Vol C Tables 4.2.6.8 and 6.1.1.4'
    'N' 'N' 0.0061 0.0033
                         'International Tables Vol C Tables 4.2.6.8 and 6.1.1.4'
    'O' 'O' 0.0106 0.0060
                         'International Tables Vol C Tables 4.2.6.8 and 6.1.1.4'
    'P' 'P' 0.1023 0.0942
                         'International Tables Vol C Tables 4.2.6.8 and 6.1.1.4'
    'Ru' 'Ru' -1.2594 0.8363
                         'International Tables Vol C Tables 4.2.6.8 and 6.1.1.4'
_computing_data_collection
;
CrystalStructure (Rigaku, 2007)
;
_computing_cell_refinement
;
CrystalStructure (Rigaku, 2007)
;
_computing_data_reduction
;
CrystalStructure (Rigaku, 2007)
;
_computing_structure_solution
;
SIR2004 (Burla et al., 2005)
;
_computing_structure_refinement
;
SHELXL (Sheldrick, 2015)
;
_computing_molecular_graphics
;
Merdury (Macrae et al., 2020)
;
_computing_publication_material
;
publCIF (Westrip, 2010)
;
loop_
    _atom_site_type_symbol
    _atom_site_label
    _atom_site_fract_x
    _atom_site_fract_y
    _atom_site_fract_z
    _atom_site_U_iso_or_equiv
    _atom_site_adp_type
    _atom_site_calc_flag
    _atom_site_occupancy
    _atom_site_disorder_assembly
    _atom_site_disorder_group
    Ru Ru1 0.53229(2) 0.11769(2) 0.03458(2) 0.03317(6) Uani d 1 . .
    Cl Cl1 0.94986(12) 0.69082(8) 0.05336(11) 0.0947(3) Uani d 1 . .
    P P1 1.000000 0.000000 0.500000 0.0569(2) Uani d 1 . .
    F F1 0.9249(3) 0.0893(2) 0.57695(18) 0.0917(6) Uani d 1 . .
    F F2 0.8293(3) -0.1428(2) 0.4802(2) 0.0949(6) Uani d 1 . .
    F F3 0.8683(2) 0.0034(2) 0.36556(16) 0.0862(5) Uani d 1 . .
    O O1 0.5024(2) 0.09675(16) 0.19771(13) 0.0425(3) Uani d 1 . .
    O O2 0.5603(2) 0.13381(16) -0.13033(14) 0.0416(3) Uani d 1 . .
    O O3 0.81269(19) 0.16819(15) 0.12454(14) 0.0415(3) Uani d 1 . .
    O O4 0.25099(19) 0.06299(16) -0.05668(14) 0.0410(3) Uani d 1 . .
    N N1 0.6166(2) 0.35849(18) 0.10681(18) 0.0427(4) Uani d 1 . .
    C C1 0.7380(3) 0.4444(2) 0.0712(3) 0.0544(5) Uani d 1 . .
    H H1 0.787140 0.404761 0.020620 0.065 Uiso calc 1 . .
    C C2 0.7934(3) 0.5901(2) 0.1069(2) 0.0541(5) Uani d 1 . .
    C C3 0.7242(4) 0.6514(2) 0.1813(3) 0.0615(6) Uani d 1 . .
    H H3 0.759615 0.749444 0.205596 0.074 Uiso calc 1 . .
    C C4 0.6005(4) 0.5631(3) 0.2192(3) 0.0692(7) Uani d 1 . .
    H H4 0.550116 0.600878 0.269981 0.083 Uiso calc 1 . .
    C C5 0.5508(4) 0.4172(3) 0.1814(2) 0.0564(5) Uani d 1 . .
    H H5 0.468896 0.358717 0.209052 0.068 Uiso calc 1 . .
    C C6 0.4646(3) -0.0242(2) 0.21398(18) 0.0417(4) Uani d 1 . .
    C C7 0.4480(4) -0.0360(3) 0.3375(2) 0.0600(6) Uani d 1 . .
    H H7A 0.470433 0.055322 0.390462 0.090 Uiso calc 0.5 . .
    H H7B 0.322347 -0.106306 0.316927 0.090 Uiso calc 0.5 . .
    H H7C 0.540552 -0.064512 0.384004 0.090 Uiso calc 0.5 . .
    H H7D 0.418455 -0.132319 0.337133 0.090 Uiso calc 0.5 . .
    H H7E 0.566541 0.029309 0.410669 0.090 Uiso calc 0.5 . .
    H H7F 0.348336 -0.012486 0.343592 0.090 Uiso calc 0.5 . .
    C C8 0.1350(3) -0.0685(2) -0.11919(18) 0.0402(4) Uani d 1 . .
    C C9 -0.0728(3) -0.1078(3) -0.1872(2) 0.0562(5) Uani d 1 . .
    H H9A -0.143002 -0.209827 -0.230077 0.084 Uiso calc 0.5 . .
    H H9B -0.116969 -0.078012 -0.124702 0.084 Uiso calc 0.5 . .
    H H9C -0.091531 -0.060687 -0.250386 0.084 Uiso calc 0.5 . .
    H H9D -0.091332 -0.022523 -0.173366 0.084 Uiso calc 0.5 . .
    H H9E -0.117366 -0.154338 -0.278742 0.084 Uiso calc 0.5 . .
    H H9F -0.142804 -0.171664 -0.153057 0.084 Uiso calc 0.5 . .
    Cl Cl2A 0.218(3) 0.548(2) 0.3742(19) 0.233(6) Uani d 0.25 A -1
    C C11A 0.138(5) 0.586(4) 0.499(3) 0.162(8) Uani d 0.25 A -1
    H H11A 0.241338 0.623432 0.584600 0.194 Uiso calc 0.25 A -1
    H H11B 0.086968 0.655324 0.488739 0.194 Uiso calc 0.25 A -1
    C C12A -0.014(7) 0.444(3) 0.477(5) 0.154(7) Uani d 0.25 A -1
    H H12A 0.038817 0.383465 0.511063 0.184 Uiso calc 0.25 A -1
    H H12B -0.101345 0.394270 0.385840 0.184 Uiso calc 0.25 A -1
    Cl Cl3A -0.126(4) 0.506(3) 0.571(2) 0.290(10) Uani d 0.25 A -1
    Cl Cl2B 0.202(3) 0.5888(19) 0.454(3) 0.212(6) Uani d 0.25 B -2
    C C11B 0.035(6) 0.589(4) 0.525(5) 0.155(7) Uani d 0.25 B -2
    H H11C 0.102125 0.668383 0.607326 0.186 Uiso calc 0.25 B -2
    H H11D -0.064456 0.605649 0.467743 0.186 Uiso calc 0.25 B -2
    C C12B -0.053(4) 0.455(4) 0.549(4) 0.160(7) Uani d 0.25 B -2
    H H12C 0.025345 0.456765 0.633197 0.192 Uiso calc 0.25 B -2
    H H12D -0.075663 0.372165 0.481778 0.192 Uiso calc 0.25 B -2
    Cl Cl3B -0.275(3) 0.452(3) 0.544(2) 0.254(9) Uani d 0.25 B -2
loop_
    _atom_site_aniso_label
    _atom_site_aniso_U_11
    _atom_site_aniso_U_22
    _atom_site_aniso_U_33
    _atom_site_aniso_U_12
    _atom_site_aniso_U_13
    _atom_site_aniso_U_23
    Ru1 0.03692(9) 0.03044(9) 0.03524(9) 0.01429(7) 0.01879(7) 0.01260(7)
    Cl1 0.0931(5) 0.0526(4) 0.1638(9) 0.0269(4) 0.0820(6) 0.0510(5)
    P1 0.0473(4) 0.0698(5) 0.0440(4) 0.0201(4) 0.0198(3) 0.0101(4)
    F1 0.0812(12) 0.1152(16) 0.0748(11) 0.0509(11) 0.0357(9) 0.0047(10)
    F2 0.0731(11) 0.0886(13) 0.0909(14) 0.0053(10) 0.0353(10) 0.0225(11)
    F3 0.0722(10) 0.1275(16) 0.0568(9) 0.0446(11) 0.0237(8) 0.0329(10)
    O1 0.0500(8) 0.0477(8) 0.0356(7) 0.0228(6) 0.0237(6) 0.0144(6)
    O2 0.0478(7) 0.0434(7) 0.0423(7) 0.0192(6) 0.0257(6) 0.0234(6)
    O3 0.0348(6) 0.0399(7) 0.0453(7) 0.0123(5) 0.0165(6) 0.0142(6)
    O4 0.0402(7) 0.0439(7) 0.0471(8) 0.0224(6) 0.0220(6) 0.0190(6)
    N1 0.0444(9) 0.0320(8) 0.0489(9) 0.0155(7) 0.0197(7) 0.0111(7)
    C1 0.0560(12) 0.0392(10) 0.0764(15) 0.0215(9) 0.0368(11) 0.0211(10)
    C2 0.0475(11) 0.0378(10) 0.0696(14) 0.0139(8) 0.0207(10) 0.0197(10)
    C3 0.0679(15) 0.0365(10) 0.0662(15) 0.0200(10) 0.0193(12) 0.0108(10)
    C4 0.0924(19) 0.0481(13) 0.0720(17) 0.0325(13) 0.0450(15) 0.0100(12)
    C5 0.0654(14) 0.0451(11) 0.0606(13) 0.0210(10) 0.0344(11) 0.0150(10)
    C6 0.0390(9) 0.0567(11) 0.0375(9) 0.0219(8) 0.0214(7) 0.0220(8)
    C7 0.0685(14) 0.0859(18) 0.0451(11) 0.0377(13) 0.0361(11) 0.0348(12)
    C8 0.0371(8) 0.0506(10) 0.0391(9) 0.0195(8) 0.0206(7) 0.0201(8)
    C9 0.0382(10) 0.0688(15) 0.0622(13) 0.0222(10) 0.0211(9) 0.0270(11)
    Cl2A 0.219(10) 0.219(11) 0.261(16) 0.095(8) 0.117(11) 0.061(12)
    C11A 0.159(9) 0.158(9) 0.161(9) 0.072(7) 0.059(6) 0.051(7)
    C12A 0.154(8) 0.153(9) 0.156(8) 0.073(7) 0.061(6) 0.056(7)
    Cl3A 0.38(2) 0.29(2) 0.204(12) 0.23(2) 0.084(16) 0.008(13)
    Cl2B 0.245(12) 0.171(9) 0.239(16) 0.097(8) 0.135(10) 0.043(10)
    C11B 0.156(8) 0.153(8) 0.158(9) 0.075(7) 0.060(6) 0.053(6)
    C12B 0.156(9) 0.157(9) 0.161(9) 0.076(7) 0.053(6) 0.056(7)
    Cl3B 0.34(2) 0.339(19) 0.128(8) 0.22(2) 0.080(12) 0.071(10)
_geom_special_details
;
 All esds (except the esd in the dihedral angle between two l.s. planes)
 are estimated using the full covariance matrix.  The cell esds are taken
 into account individually in the estimation of esds in distances, angles
 and torsion angles; correlations between esds in cell parameters are only
 used when they are defined by crystal symmetry.  An approximate (isotropic)
 treatment of cell esds is used for estimating esds involving l.s. planes.
;
loop_
    _geom_bond_atom_site_label_1
    _geom_bond_atom_site_label_2
    _geom_bond_site_symmetry_2
    _geom_bond_distance
    _geom_bond_publ_flag
    Ru1 O1 . 2.0204(14) ?
    Ru1 O2 . 2.0232(14) ?
    Ru1 O4 . 2.0235(13) ?
    Ru1 O3 . 2.0256(13) ?
    Ru1 Ru1 2_655 2.2738(3) ?
    Ru1 N1 . 2.2920(17) ?
    Cl1 C2 . 1.730(3) ?
    P1 F2 2_756 1.5795(19) ?
    P1 F2 . 1.5795(19) ?
    P1 F1 2_756 1.5896(18) ?
    P1 F1 . 1.5896(18) ?
    P1 F3 2_756 1.5965(16) ?
    P1 F3 . 1.5965(16) ?
    O1 C6 . 1.272(2) ?
    O2 C6 2_655 1.267(3) ?
    O3 C8 2_655 1.272(2) ?
    O4 C8 . 1.271(2) ?
    N1 C5 . 1.329(3) ?
    N1 C1 . 1.331(3) ?
    C1 C2 . 1.379(3) ?
    C1 H1 . 0.9300 ?
    C2 C3 . 1.364(4) ?
    C3 C4 . 1.373(4) ?
    C3 H3 . 0.9300 ?
    C4 C5 . 1.389(3) ?
    C4 H4 . 0.9300 ?
    C5 H5 . 0.9300 ?
    C6 C7 . 1.501(3) ?
    C7 H7A . 0.9600 ?
    C7 H7B . 0.9600 ?
    C7 H7C . 0.9600 ?
    C7 H7D . 0.9600 ?
    C7 H7E . 0.9600 ?
    C7 H7F . 0.9600 ?
    C8 C9 . 1.498(3) ?
    C9 H9A . 0.9600 ?
    C9 H9B . 0.9600 ?
    C9 H9C . 0.9600 ?
    C9 H9D . 0.9600 ?
    C9 H9E . 0.9600 ?
    C9 H9F . 0.9600 ?
    Cl2A C11A . 1.803(16) ?
    C11A C12A . 1.493(13) ?
    C11A H11A . 0.9700 ?
    C11A H11B . 0.9700 ?
    C12A Cl3A . 1.811(16) ?
    C12A H12A . 0.9700 ?
    C12A H12B . 0.9700 ?
    Cl2B C11B . 1.826(16) ?
    C11B C12B . 1.476(13) ?
    C11B H11C . 0.9700 ?
    C11B H11D . 0.9700 ?
    C12B Cl3B . 1.805(16) ?
    C12B H12C . 0.9700 ?
    C12B H12D . 0.9700 ?
loop_
    _geom_angle_atom_site_label_1
    _geom_angle_atom_site_label_2
    _geom_angle_atom_site_label_3
    _geom_angle_site_symmetry_1
    _geom_angle_site_symmetry_3
    _geom_angle
    _geom_angle_publ_flag
    O1 Ru1 O2 . . 178.70(5) ?
    O1 Ru1 O4 . . 90.18(6) ?
    O2 Ru1 O4 . . 89.69(6) ?
    O1 Ru1 O3 . . 89.85(6) ?
    O2 Ru1 O3 . . 90.25(6) ?
    O4 Ru1 O3 . . 178.83(5) ?
    O1 Ru1 Ru1 . 2_655 89.66(4) ?
    O2 Ru1 Ru1 . 2_655 89.04(4) ?
    O4 Ru1 Ru1 . 2_655 89.73(4) ?
    O3 Ru1 Ru1 . 2_655 89.11(4) ?
    O1 Ru1 N1 . . 91.38(6) ?
    O2 Ru1 N1 . . 89.92(6) ?
    O4 Ru1 N1 . . 93.63(6) ?
    O3 Ru1 N1 . . 87.53(6) ?
    Ru1 Ru1 N1 2_655 . 176.48(4) ?
    F2 P1 F2 2_756 . 180.0 ?
    F2 P1 F1 2_756 2_756 89.08(12) ?
    F2 P1 F1 . 2_756 90.92(12) ?
    F2 P1 F1 2_756 . 90.92(12) ?
    F2 P1 F1 . . 89.08(12) ?
    F1 P1 F1 2_756 . 180.00(15) ?
    F2 P1 F3 2_756 2_756 88.89(11) ?
    F2 P1 F3 . 2_756 91.11(11) ?
    F1 P1 F3 2_756 2_756 90.71(11) ?
    F1 P1 F3 . 2_756 89.29(11) ?
    F2 P1 F3 2_756 . 91.11(11) ?
    F2 P1 F3 . . 88.89(11) ?
    F1 P1 F3 2_756 . 89.29(11) ?
    F1 P1 F3 . . 90.71(11) ?
    F3 P1 F3 2_756 . 180.0 ?
    C6 O1 Ru1 . . 118.99(13) ?
    C6 O2 Ru1 2_655 . 119.58(12) ?
    C8 O3 Ru1 2_655 . 119.40(12) ?
    C8 O4 Ru1 . . 118.90(12) ?
    C5 N1 C1 . . 118.17(19) ?
    C5 N1 Ru1 . . 123.95(15) ?
    C1 N1 Ru1 . . 117.87(15) ?
    N1 C1 C2 . . 122.2(2) ?
    N1 C1 H1 . . 118.9 ?
    C2 C1 H1 . . 118.9 ?
    C3 C2 C1 . . 120.3(2) ?
    C3 C2 Cl1 . . 121.60(19) ?
    C1 C2 Cl1 . . 118.1(2) ?
    C2 C3 C4 . . 117.6(2) ?
    C2 C3 H3 . . 121.2 ?
    C4 C3 H3 . . 121.2 ?
    C3 C4 C5 . . 119.7(2) ?
    C3 C4 H4 . . 120.2 ?
    C5 C4 H4 . . 120.2 ?
    N1 C5 C4 . . 122.1(2) ?
    N1 C5 H5 . . 119.0 ?
    C4 C5 H5 . . 119.0 ?
    O2 C6 O1 2_655 . 122.70(17) ?
    O2 C6 C7 2_655 . 119.34(19) ?
    O1 C6 C7 . . 117.96(19) ?
    C6 C7 H7A . . 109.5 ?
    C6 C7 H7B . . 109.5 ?
    H7A C7 H7B . . 109.5 ?
    C6 C7 H7C . . 109.5 ?
    H7A C7 H7C . . 109.5 ?
    H7B C7 H7C . . 109.5 ?
    H7D C7 H7E . . 109.5 ?
    H7D C7 H7F . . 109.5 ?
    H7E C7 H7F . . 109.5 ?
    O4 C8 O3 . 2_655 122.84(17) ?
    O4 C8 C9 . . 118.51(18) ?
    O3 C8 C9 2_655 . 118.64(18) ?
    C8 C9 H9A . . 109.5 ?
    C8 C9 H9B . . 109.5 ?
    H9A C9 H9B . . 109.5 ?
    C8 C9 H9C . . 109.5 ?
    H9A C9 H9C . . 109.5 ?
    H9B C9 H9C . . 109.5 ?
    H9D C9 H9E . . 109.5 ?
    H9D C9 H9F . . 109.5 ?
    H9E C9 H9F . . 109.5 ?
    C12A C11A Cl2A . . 104.0(18) ?
    C12A C11A H11A . . 111.0 ?
    Cl2A C11A H11A . . 110.9 ?
    C12A C11A H11B . . 111.0 ?
    Cl2A C11A H11B . . 111.0 ?
    H11A C11A H11B . . 109.0 ?
    C11A C12A Cl3A . . 99.1(17) ?
    C11A C12A H12A . . 112.0 ?
    Cl3A C12A H12A . . 112.0 ?
    C11A C12A H12B . . 112.0 ?
    Cl3A C12A H12B . . 112.0 ?
    H12A C12A H12B . . 109.6 ?
    C12B C11B Cl2B . . 114(2) ?
    C12B C11B H11C . . 108.8 ?
    Cl2B C11B H11C . . 108.8 ?
    C12B C11B H11D . . 108.8 ?
    Cl2B C11B H11D . . 108.8 ?
    H11C C11B H11D . . 107.7 ?
    C11B C12B Cl3B . . 102.6(18) ?
    C11B C12B H12C . . 111.3 ?
    Cl3B C12B H12C . . 111.3 ?
    C11B C12B H12D . . 111.3 ?
    Cl3B C12B H12D . . 111.3 ?
    H12C C12B H12D . . 109.2 ?
loop_
    _geom_torsion_atom_site_label_1
    _geom_torsion_atom_site_label_2
    _geom_torsion_atom_site_label_3
    _geom_torsion_atom_site_label_4
    _geom_torsion_site_symmetry_1
    _geom_torsion_site_symmetry_2
    _geom_torsion_site_symmetry_3
    _geom_torsion_site_symmetry_4
    _geom_torsion
    _geom_torsion_publ_flag
    C5 N1 C1 C2 . . . . -1.4(4) ?
    Ru1 N1 C1 C2 . . . . 178.28(17) ?
    N1 C1 C2 C3 . . . . 0.2(4) ?
    N1 C1 C2 Cl1 . . . . -179.25(19) ?
    C1 C2 C3 C4 . . . . 0.5(4) ?
    Cl1 C2 C3 C4 . . . . 179.9(2) ?
    C2 C3 C4 C5 . . . . 0.1(4) ?
    C1 N1 C5 C4 . . . . 1.9(4) ?
    Ru1 N1 C5 C4 . . . . -177.7(2) ?
    C3 C4 C5 N1 . . . . -1.3(4) ?
    Ru1 O1 C6 O2 . . . 2_655 -1.9(3) ?
    Ru1 O1 C6 C7 . . . . 178.49(14) ?
    Ru1 O4 C8 O3 . . . 2_655 1.7(3) ?
    Ru1 O4 C8 C9 . . . . -179.58(14) ?
    Cl2A C11A C12A Cl3A . . . . -164(3) ?
    Cl2B C11B C12B Cl3B . . . . -154(3) ?
_shelx_space_group_comment
;
The symmetry employed for this shelxl refinement is uniquely defined
by the following loop, which should always be used as a source of
symmetry information in preference to the above space-group names.
They are only intended as comments.
;
_shelx_estimated_absorpt_T_min     0.597
_shelx_estimated_absorpt_T_max     0.912
_shelx_hkl_file
;
   2   0   0474363.0 6005.81   1
   3   0   0371698.0 4974.91   1
   4   0   0116438.0 3617.04   1
   5   0   010679.20 405.093   1
   6   0   0 3234.20 246.816   1
   9   0   0 232.868 69.5856   1
  -9   1   0  718.24 114.168   1
  -8   1   010430.50 868.105   1
  -7   1   010594.60 786.385   1
  -6   1   081533.10 5613.72   1
  -5   1   096814.30 5003.29   1
  -4   1   0279323.0 5274.53   1
  -3   1   0548311.031426.00   1
   2   1   081139.50 1703.40   1
   3   1   059433.60 1345.72   1
   4   1   0 9676.66 533.165   1
   5   1   0 1091.64 104.406   1
   6   1   0 3321.22 282.387   1
   7   1   010617.20 688.307   1
   8   1   0 4596.84 329.508   1
   9   1   0 5342.15 444.387   1
 -10   2   0 1592.81 247.442   1
  -9   2   0 3203.56  373.56   1
  -8   2   034262.00 2221.20   1
  -7   2   034670.40 2089.16   1
  -6   2   055526.20 3511.04   1
  -5   2   0131247.0 5202.34   1
  -4   2   0135064.0 2763.68   1
  -3   2   0397757.0 5575.21   1
   0   2   0482330.0 6111.60   1
   1   2   0  501.76   56.00   1
   2   2   0 2904.13 198.315   1
   3   2   045160.50 1330.31   1
   4   2   019521.70 1106.58   1
   5   2   042497.80 1463.66   1
   6   2   024461.00 1639.07   1
   7   2   033565.90 1982.33   1
   8   2   0 4117.79 308.016   1
 -10   3   0 3804.42 451.498   1
  -9   3   010178.80 817.209   1
  -8   3   028985.10 1573.11   1
  -7   3   016243.50 1088.42   1
  -6   3   035051.30 1782.33   1
  -5   3   041938.90 2092.95   1
  -4   3   0 8502.68 551.416   1
  -2   3   010330.70 502.102   1
   0   3   016604.90 1185.51   1
   1   3   0248921.0 3462.50   1
   2   3   029856.40 1057.47   1
   3   3   0360132.010730.00   1
   4   3   040783.80 2387.05   1
   5   3   042741.40 2005.38   1
   6   3   030828.30 1671.52   1
   7   3   015291.80 816.156   1
   8   3   0  729.00  126.36   1
 -10   4   0 749.117  124.26   1
  -9   4   0 188.788   61.83   1
  -8   4   0 8559.95 593.978   1
  -7   4   0 4700.47 283.838   1
  -6   4   0 2023.20 185.318   1
  -5   4   066373.20 3225.53   1
  -4   4   0 7245.42 575.411   1
  -3   4   051984.00  934.80   1
  -2   4   073951.40 1495.67   1
  -1   4   0549140.0 7113.98   1
   0   4   0501221.0 6598.28   1
   1   4   0144278.0 2886.78   1
   2   4   0113859.0 4130.14   1
   3   4   0148048.0 8649.63   1
   4   4   039362.60 2670.46   1
   5   4   0 2295.37 251.048   1
   6   4   0 4174.45 319.173   1
   7   4   0 2104.97 194.531   1
  -9   5   0 3194.51 240.775   1
  -8   5   0 2445.30 184.943   1
  -7   5   026572.30 1053.04   1
  -6   5   0 1708.17 137.216   1
  -5   5   0144195.0 4420.06   1
  -4   5   0203094.0 3884.69   1
  -3   5   096833.00 2825.51   1
  -2   5   0507585.0 6668.53   1
  -1   5   065843.60 1478.02   1
   0   5   0138585.0 2814.36   1
   1   5   034800.90 2156.52   1
   2   5   025843.80 1575.45   1
   3   5   0 6422.42 357.424   1
   5   5   0 2949.58 250.912   1
   6   5   0  225.60 72.3964   1
 -10   6   0 1664.64 184.416   1
  -9   6   010786.90  845.42   1
  -8   6   022758.70 1258.17   1
  -7   6   041640.50 1395.77   1
  -6   6   042766.20 2605.68   1
  -5   6   0155970.0 7511.57   1
  -4   6   0119723.0 3695.39   1
  -3   6   018769.00 1339.86   1
  -2   6   062940.80 2403.43   1
  -1   6   072398.70 2642.27   1
   0   6   0 3221.70  257.69   1
   1   6   012172.70 754.657   1
   2   6   0 9114.52 442.981   1
   3   6   0 1930.72  182.79   1
   4   6   0 8121.61 463.217   1
   5   6   0 4110.09 285.931   1
   6   6   011603.60  700.18   1
 -10   7   0 4327.01 468.354   1
  -9   7   020047.70 1163.87   1
  -8   7   023378.40 1293.53   1
  -7   7   026377.00 2166.55   1
  -6   7   0 9202.57 523.778   1
  -5   7   070862.40 4099.48   1
  -4   7   0 809.972 93.3488   1
  -3   7   0 9118.34 878.508   1
  -2   7   010598.70 821.541   1
  -1   7   0 1623.28 145.044   1
   0   7   050225.30 2554.85   1
   1   7   0 9886.33 530.956   1
   2   7   045954.50 2272.32   1
   3   7   035073.80 1887.78   1
   4   7   013623.60 571.928   1
   5   7   0 7798.66 593.443   1
   6   7   0 6930.56 651.015   1
 -10   8   0 1097.60 149.748   1
  -9   8   0 5969.11 496.009   1
  -8   8   0 1793.52 178.717   1
  -7   8   0 452.838 66.3936   1
  -6   8   010050.10 795.985   1
  -5   8   0 5214.28 353.829   1
  -4   8   011489.70 673.153   1
  -3   8   026338.00 1759.22   1
  -2   8   068131.40 4171.10   1
  -1   8   073609.10 4764.20   1
   0   8   025150.80 1741.32   1
   1   8   057427.30 2549.77   1
   2   8   029670.10 1805.18   1
   3   8   017421.40 744.424   1
   4   8   0 6619.45 432.835   1
   5   8   0 2421.62 245.066   1
  -9   9   0  445.21   86.51   1
  -8   9   0 2906.29 237.204   1
  -7   9   0 6195.26 429.757   1
  -6   9   0 4939.28 390.757   1
  -5   9   059834.10 1770.98   1
  -4   9   048417.60 2763.70   1
  -3   9   052221.40 3281.55   1
  -2   9   0104264.0 6677.57   1
  -1   9   056548.80 2278.12   1
   0   9   044200.90 2451.40   1
   1   9   015994.70 1014.29   1
   2   9   015198.00  779.13   1
   3   9   0 226.202 75.8016   1
   4   9   0 1883.56 204.848   1
 -10  10   0 2568.46 328.406   1
  -9  10   0 7228.40 671.658   1
  -7  10   025641.60 2139.34   1
  -6  10   058976.10 2447.93   1
  -5  10   052276.30 2606.50   1
  -4  10   054335.60 2349.65   1
  -3  10   019532.90 1554.13   1
  -2  10   074027.50 4685.22   1
  -1  10   0 752.405 102.588   1
   0  10   0 5367.03 416.117   1
   2  10   0 520.296 93.9772   1
  -9  11   012267.80 968.042   1
  -8  11   018566.80 1733.23   1
  -7  11   0 9912.19 814.401   1
  -6  11   024111.90 1729.82   1
  -5  11   015106.90 1216.81   1
  -4  11   0 7185.95 613.735   1
  -3  11   0  219.04  44.696   1
  -2  11   0 1346.89  135.79   1
   0  11   0 1488.42 150.462   1
   1  11   0 1373.44 133.416   1
   2  11   0 6595.06  680.54   1
  -9  12   0 3604.80 565.577   1
  -8  12   0 3439.82 357.765   1
  -7  12   0 2068.43 188.287   1
  -6  12   0 356.832 82.7382   1
  -5  12   0 439.741 98.9784   1
  -4  12   0 770.618 116.592   1
  -3  12   0 1051.06 157.561   1
  -2  12   0 7912.10 642.219   1
  -1  12   0 4776.19 475.477   1
   0  12   0 4618.56 447.177   1
   1  12   0 9664.86 753.055   1
  -7  13   0  341.51 103.858   1
  -6  13   0 1560.25  169.85   1
  -5  13   0 4803.88 512.894   1
  -4  13   0 5795.78 580.111   1
  -3  13   012221.30 1114.34   1
  -2  13   0 7575.96 748.544   1
  -1  13   016146.80 1684.95   1
  -6  14   0 7791.59 743.233   1
  -5  14   0 9379.92 803.855   1
  -4  14   0 7452.87  685.46   1
  -3  14   015403.30 1548.89   1
   3 -14   113043.90 1059.87   1
   4 -14   1 5267.86 515.318   1
   5 -14   1 7802.19 953.964   1
   6 -14   1 7482.25  749.09   1
   0 -13   1 5364.10 522.934   1
   1 -13   111735.40 1087.63   1
   2 -13   1 4179.62 399.537   1
   3 -13   110336.80  801.16   1
   4 -13   1 3571.26 249.797   1
   5 -13   1 2252.45  201.23   1
   6 -13   1 1100.91  140.02   1
  -1 -12   1 6084.00  574.08   1
   0 -12   1 4065.34 422.091   1
   1 -12   1 3984.13 479.712   1
   2 -12   1 4041.14 320.393   1
   4 -12   1 1106.89 140.399   1
   5 -12   1 1793.52 199.045   1
   6 -12   1 334.158 78.9696   1
   7 -12   1 4467.58 398.366   1
   8 -12   1 2327.10 269.179   1
   9 -12   1 5840.02 718.348   1
  -2 -11   1 5208.51 519.624   1
  -1 -11   1 226.503  65.919   1
   0 -11   1 1643.49 161.349   1
   1 -11   1 1582.45  132.07   1
   3 -11   1 2928.97 253.282   1
   4 -11   1 7071.13 489.404   1
   5 -11   121844.80 1968.70   1
   6 -11   114244.40 876.029   1
   7 -11   113291.80 970.742   1
   8 -11   115580.00 1195.78   1
   9 -11   1 9962.04 1165.78   1
  -3 -10   1 301.023  71.829   1
  -2 -10   1 472.628  95.656   1
  -1 -10   1 804.857 116.884   1
   0 -10   1 2927.89 244.577   1
   1 -10   113296.40 772.577   1
   2 -10   155013.70 2955.33   1
   3 -10   112236.80 1314.17   1
   4 -10   136183.60 2320.68   1
   5 -10   147956.60 2921.33   1
   6 -10   128180.30 1839.86   1
   7 -10   112687.80 874.086   1
   8 -10   1 2602.02 195.878   1
   9 -10   1 3896.26 453.169   1
  -4  -9   1 1594.40 169.303   1
  -3  -9   1 1315.51 132.748   1
  -2  -9   123476.40 1985.73   1
  -1  -9   111214.80 641.754   1
   0  -9   125370.10 1318.84   1
   1  -9   160915.20 4388.28   1
   2  -9   124149.20 1783.99   1
   3  -9   133889.10 2396.85   1
   4  -9   114928.00 1021.42   1
   5  -9   126814.10 1224.85   1
   7  -9   1 8879.29  659.61   1
   8  -9   1 217.268 43.6304   1
  -5  -8   1 5264.95 506.469   1
  -4  -8   1 5318.79 387.988   1
  -3  -8   118390.10 1244.90   1
  -2  -8   125405.20 1778.79   1
  -1  -8   150028.30 2482.74   1
   0  -8   1 1071.25 110.627   1
   1  -8   1104368.0 6726.11   1
   2  -8   1 3262.69 271.891   1
   3  -8   116022.50 683.532   1
   5  -8   1 2745.76 221.128   1
   6  -8   1 1509.32 149.184   1
   7  -8   1 2172.49 175.254   1
   8  -8   110054.10 613.652   1
   9  -8   1 6645.51 515.206   1
  10  -8   1 1869.70 232.631   1
  -6  -7   1 4412.94 377.322   1
  -5  -7   112454.60 812.448   1
  -4  -7   1 9761.44  741.00   1
  -3  -7   133889.10 1848.26   1
  -2  -7   1 5205.62 334.776   1
  -1  -7   1 7009.04 395.158   1
   0  -7   1 247.433 43.4148   1
   2  -7   1 6101.17 474.909   1
   3  -7   130310.80 1605.20   1
   4  -7   123467.20 1142.80   1
   5  -7   155974.80 3728.66   1
   6  -7   132884.20 2462.60   1
   7  -7   121243.10 1504.14   1
   8  -7   132627.20 2705.84   1
   9  -7   110637.90 800.366   1
  10  -7   1 3372.12  414.62   1
  -7  -6   1 4205.52 498.048   1
  -6  -6   1 3862.62 238.656   1
  -5  -6   1 1758.12 176.945   1
  -3  -6   1 7501.29 393.209   1
  -1  -6   1 4244.52 328.356   1
   0  -6   131403.40 1718.94   1
   1  -6   1119744.0 3501.92   1
   2  -6   122380.20  448.80   1
   3  -6   175333.80 2393.38   1
   4  -6   1210883.0 6328.05   1
   5  -6   189586.50 5052.35   1
   6  -6   172033.20 4165.41   1
   7  -6   114371.20 1177.22   1
   8  -6   124345.40 1451.08   1
   9  -6   1 1966.04 179.134   1
  10  -6   1 1851.58 250.435   1
  -6  -5   1 1000.46 111.338   1
  -5  -5   1  683.30 100.378   1
  -4  -5   1 439.322 72.1024   1
  -3  -5   1 6320.25  457.92   1
  -2  -5   1126494.0 5213.98   1
  -1  -5   1 1916.69 150.603   1
   0  -5   1336017.0 6225.66   1
   1  -5   1313275.0 4264.99   1
   2  -5   1292584.0 4002.73   1
   3  -5   1122983.0 3871.62   1
   4  -5   1238505.0 4493.00   1
   5  -5   126575.50 1604.12   1
   6  -5   113080.50 752.555   1
   7  -5   1 5230.18 428.134   1
   8  -5   1 4874.83 332.343   1
   9  -5   1 390.063  86.505   1
  -8  -4   1 766.736 136.789   1
  -7  -4   1 1406.25  196.50   1
  -6  -4   111659.70 935.107   1
  -5  -4   1 2129.82 191.984   1
  -4  -4   1133145.0 7458.35   1
  -3  -4   135509.60 1793.95   1
  -2  -4   1302753.0 5722.39   1
  -1  -4   192173.00 1930.90   1
   0  -4   1466421.0 6132.89   1
   1  -4   1257455.0 3450.32   1
   2  -4   126134.00 1018.46   1
   3  -4   192762.90 1839.60   1
   4  -4   1 5304.21 371.433   1
   5  -4   115443.00 941.967   1
   6  -4   1 509.856 70.9012   1
   7  -4   110215.10 863.138   1
   8  -4   1 4725.19 321.703   1
   9  -4   1 6889.00  529.54   1
  10  -4   1 1914.06 314.125   1
  -8  -3   1 4970.25  423.00   1
  -7  -3   113500.10 1171.20   1
  -6  -3   135268.80 2095.85   1
  -5  -3   116218.00 1082.47   1
  -4  -3   1129492.0 7175.41   1
  -3  -3   1107309.0 3872.00   1
  -2  -3   195901.70 2136.79   1
  -1  -3   160157.40 1295.03   1
   0  -3   1 8717.96 655.457   1
   1  -3   1258898.0 3470.15   1
   2  -3   148211.00 1238.37   1
   3  -3   1 3418.74 258.437   1
   4  -3   161672.80 1991.69   1
   5  -3   146733.80 2356.36   1
   6  -3   128036.20 1995.88   1
   7  -3   168890.50 3223.13   1
   8  -3   115610.00 1249.40   1
   9  -3   117540.40 1663.45   1
  10  -3   1 2883.69 535.926   1
  -9  -2   1 1879.22 219.351   1
  -8  -2   1 9112.61 628.127   1
  -7  -2   128304.70 2365.45   1
  -6  -2   114660.40 876.619   1
  -5  -2   113108.00 599.928   1
  -4  -2   139660.70 2473.44   1
  -3  -2   1  110.67 35.3472   1
  -2  -2   125741.00 1309.19   1
   0  -2   1 1596.00 135.031   1
   1  -2   1355061.0 4492.86   1
   2  -2   132601.90 855.854   1
   3  -2   1268407.0 3564.39   1
   4  -2   1221973.0 4127.19   1
   5  -2   1131182.0 4846.10   1
   6  -2   136833.30 2541.02   1
   7  -2   188965.00 4169.81   1
   8  -2   116502.00 927.481   1
   9  -2   1 6024.86 574.388   1
  -9  -1   1 1271.64 210.394   1
  -8  -1   1 5181.12 329.668   1
  -7  -1   1 2219.35 207.284   1
  -6  -1   1 3649.37 308.091   1
  -5  -1   1 1859.33 149.195   1
  -4  -1   120078.90 691.496   1
  -3  -1   150440.70 1446.36   1
  -2  -1   135002.70 1014.03   1
  -1  -1   1281207.0 3616.58   1
   1  -1   1552034.0 9049.62   1
   2  -1   1547171.010873.70   1
   3  -1   1552807.0 8936.99   1
   4  -1   1264772.0 4888.32   1
   5  -1   1100527.0 4013.98   1
   6  -1   136328.40 2481.61   1
   7  -1   122776.80 1506.18   1
   8  -1   1 3932.54  274.67   1
   9  -1   1 539.633 118.938   1
  -9   0   1 491.066 94.4016   1
  -8   0   1  318.98 78.2268   1
  -7   0   1 5794.25  424.75   1
  -5   0   118933.80 1045.76   1
  -4   0   1181962.0 3497.87   1
  -3   0   169548.20 1387.17   1
  -2   0   1157823.0 2852.40   1
   1   0   1274346.0 3498.85   1
   2   0   1134205.0 2630.32   1
   3   0   1136870.0 2767.30   1
   4   0   139330.80 840.877   1
   5   0   120949.70 833.702   1
   6   0   1 227.708 42.5538   1
   7   0   1 1372.70 117.078   1
   9   0   1 541.028 113.974   1
  -9   1   1 4401.00 509.491   1
  -8   1   1 4849.73 302.238   1
  -7   1   119945.90 1143.96   1
  -6   1   140525.70 2029.20   1
  -5   1   1 5987.66 445.709   1
  -4   1   1462767.0 7414.94   1
  -3   1   129299.20 1122.88   1
  -1   1   1213462.0 2753.64   1
   1   1   1147441.0 2710.90   1
   2   1   1 4928.04 338.364   1
   3   1   129929.00  778.50   1
   4   1   119449.10 797.711   1
   5   1   110326.60 605.655   1
   6   1   122043.30 1514.39   1
   7   1   1 8186.63 595.358   1
   8   1   1 4974.48 479.604   1
 -10   2   1 573.603 111.607   1
  -9   2   1 8253.72 592.342   1
  -8   2   117161.00 1189.48   1
  -7   2   138224.20 2760.60   1
  -6   2   119844.40 1076.25   1
  -5   2   125166.60 1561.02   1
  -4   2   1149282.0 2897.77   1
  -1   2   1579669.0 7309.06   1
   0   2   1306329.0 4018.19   1
   1   2   110018.00  656.59   1
   2   2   133247.90 1469.66   1
   3   2   134570.00 1591.56   1
   4   2   196652.60 5372.18   1
   5   2   114575.70 1040.69   1
   6   2   139509.50 2075.16   1
   7   2   118727.90 1483.45   1
   8   2   1 4034.79 430.666   1
 -10   3   1 2426.55 236.448   1
  -9   3   115435.60 1421.31   1
  -8   3   1 802.589 116.153   1
  -7   3   117040.70 1271.46   1
  -6   3   1 1003.62 106.445   1
  -5   3   1 2553.28 179.887   1
  -4   3   111612.20 898.718   1
  -3   3   1 2442.34 220.413   1
  -2   3   1146245.0 2722.83   1
  -1   3   1127235.0 2425.56   1
   0   3   161271.10 1420.82   1
   1   3   1185683.0 2740.59   1
   2   3   1214425.0 4436.11   1
   3   3   1167993.0 5779.17   1
   4   3   149653.20 3373.65   1
   5   3   129759.70 1897.61   1
   6   3   125389.20 2103.29   1
   7   3   1 2846.22  341.44   1
   8   3   1 1204.09 191.544   1
  -9   4   1 793.549 118.877   1
  -8   4   1 2351.28  192.99   1
  -7   4   1 2078.45  162.30   1
  -6   4   111374.20 522.585   1
  -5   4   177006.30 3735.15   1
  -4   4   130137.00 805.504   1
  -3   4   1122528.0 2394.27   1
  -2   4   1253321.0 3492.97   1
  -1   4   1614186.0 7962.39   1
   0   4   1293060.0 4114.26   1
   1   4   180599.20 2833.32   1
   2   4   1133883.0 5561.68   1
   3   4   146989.20 2436.49   1
   4   4   112323.20 843.676   1
   6   4   1 3150.58 244.727   1
  -9   5   1 4033.52 298.497   1
  -8   5   121741.50 1324.10   1
  -7   5   1 8335.69  374.33   1
  -6   5   151970.30 3091.27   1
  -5   5   1147671.0 4619.05   1
  -4   5   1286321.0 5383.01   1
  -3   5   143589.10 906.105   1
  -2   5   1342810.0 4719.13   1
  -1   5   153912.20 2619.10   1
   0   5   1113866.0 3590.36   1
   1   5   1 1544.49 132.048   1
   2   5   131595.10 1685.07   1
   6   5   1 1008.70 123.229   1
   7   5   1 4315.18 566.248   1
 -10   6   1 3930.04 362.348   1
  -9   6   112624.80 710.115   1
  -8   6   149760.20 2391.31   1
  -7   6   112866.40 1023.14   1
  -6   6   1142725.0 7638.91   1
  -5   6   149444.00 3833.49   1
  -4   6   1146957.0 4523.53   1
  -3   6   113747.60 841.855   1
  -2   6   163136.60 2708.69   1
  -1   6   110118.30 617.623   1
   0   6   1 2592.85 205.717   1
   1   6   1 5019.72 388.258   1
   2   6   117915.80 1175.20   1
   3   6   1 2992.09 283.346   1
   4   6   124083.90 1747.44   1
   5   6   115979.50 1008.75   1
   6   6   1 7686.03  778.51   1
 -10   7   1 7834.02  623.11   1
  -9   7   115881.00 1267.76   1
  -8   7   128930.60 1421.95   1
  -7   7   1 4298.11 333.045   1
  -6   7   134503.10 2492.76   1
  -5   7   1 4838.59  406.23   1
  -4   7   1 2303.04 208.277   1
  -2   7   123253.20 1183.32   1
  -1   7   141824.30 2351.86   1
   0   7   134532.80 2315.44   1
   1   7   143488.90 2811.12   1
   2   7   168121.00 3852.36   1
   3   7   129825.30 1450.68   1
   4   7   113518.70 741.803   1
   5   7   113855.60 1203.00   1
 -10   8   1 1075.84 146.944   1
  -9   8   1 3274.13 265.501   1
  -8   8   1 1191.63 114.606   1
  -7   8   1 1600.80 166.442   1
  -6   8   1 3734.43 331.216   1
  -5   8   1 5548.76 388.838   1
  -4   8   1 6320.25  368.88   1
  -3   8   146915.60 3387.62   1
  -2   8   165956.50 4145.07   1
  -1   8   1112165.0 7401.51   1
   0   8   120932.30 1322.38   1
   1   8   192173.00 4353.62   1
   2   8   134454.80 1989.85   1
   3   8   119190.60 1421.32   1
   4   8   1 3684.49 332.636   1
  -9   9   1 1381.61 200.718   1
  -8   9   1 883.873 118.325   1
  -7   9   1 6478.64 450.744   1
  -6   9   1 9376.05 809.499   1
  -5   9   191270.40 2960.68   1
  -4   9   140549.90 2907.78   1
  -3   9   196578.00 6681.55   1
  -2   9   169437.50 2830.10   1
  -1   9   185726.00 5071.12   1
   0   9   123006.80 1365.12   1
   1   9   118575.00 1376.53   1
   2   9   1 5427.27 369.823   1
   3   9   1 1533.51  156.64   1
   4   9   1 431.393 104.681   1
 -10  10   1 2177.16 246.365   1
  -9  10   1 5614.50 1383.21   1
  -8  10   1 7325.65 631.654   1
  -7  10   130071.00 2569.94   1
  -6  10   144070.60 2716.49   1
  -5  10   134132.60 1836.41   1
  -4  10   127400.20 2145.27   1
  -3  10   127225.00 1834.80   1
  -2  10   126027.40 1748.82   1
  -1  10   1 1067.98 116.994   1
   0  10   1 3208.09 251.482   1
   1  10   1 313.644 80.4034   1
  -9  11   1 8310.15 864.197   1
  -8  11   1 8757.22  690.62   1
  -7  11   1 5125.13 383.722   1
  -6  11   117342.30 1229.98   1
  -5  11   1 4754.10 497.819   1
  -4  11   1 1698.26 175.555   1
  -3  11   1 666.156 79.4948   1
  -1  11   1 230.432  65.274   1
   0  11   1 3863.87  462.47   1
   1  11   1 2438.38 252.826   1
  -9  12   1 1734.72 254.065   1
  -8  12   1 588.063  103.79   1
  -4  12   1 3404.72 292.917   1
  -3  12   1 2257.20 222.347   1
  -2  12   110960.00 965.242   1
  -1  12   1 2565.42 230.964   1
   0  12   1 8721.69  900.28   1
  -8  13   1 402.805 89.9136   1
  -7  13   1  882.09 153.252   1
  -6  13   1 5286.74 492.974   1
  -5  13   1 6054.40 627.149   1
  -4  13   110207.10 862.796   1
  -3  13   111798.30 997.132   1
  -2  13   113140.00 1437.46   1
  -5  14   1 7017.41 658.432   1
   2 -14   212710.30 1190.53   1
   3 -14   2 6872.41 774.286   1
   4 -14   2 2628.61 245.071   1
   5 -14   2 6652.03 694.891   1
   6 -14   2 3216.02 482.035   1
   0 -13   2 3289.02 290.191   1
   1 -13   210743.30  891.39   1
   2 -13   2 2057.53 205.934   1
   3 -13   2 8181.20 613.251   1
   4 -13   2 352.688 82.2564   1
   5 -13   2 1193.70  145.11   1
  -1 -12   2 6997.32 650.797   1
   0 -12   2 935.748 136.431   1
   1 -12   2 2230.67 239.928   1
   5 -12   2 2943.06 272.335   1
   6 -12   2 1552.36 156.024   1
   7 -12   2 3592.80 285.314   1
   8 -12   2 2816.42 339.648   1
  -3 -11   2 1386.07  158.60   1
  -2 -11   2 245.236  65.772   1
  -1 -11   2 1064.72  163.15   1
   0 -11   2 468.722  80.971   1
   1 -11   2 4637.61  394.98   1
   2 -11   2 733.326 119.152   1
   3 -11   2 5970.65 466.711   1
   4 -11   217273.80 1477.27   1
   5 -11   218171.00 1515.15   1
   6 -11   212638.30 798.182   1
   7 -11   2 8888.72 684.473   1
   8 -11   211314.60  957.33   1
   9 -11   2 2890.14 355.891   1
  -4 -10   2 268.304 85.8312   1
  -3 -10   2 615.536 101.721   1
  -2 -10   2 2822.80 214.645   1
  -1 -10   2 2950.66 262.909   1
   0 -10   210611.10 669.565   1
   1 -10   225169.80 1792.74   1
   2 -10   250706.00 2567.05   1
   3 -10   2 4460.90  400.74   1
   4 -10   240208.30 2795.25   1
   5 -10   217069.40 1139.27   1
   6 -10   215480.30 1152.13   1
   7 -10   2 670.292 93.7218   1
   8 -10   2 1143.12  154.85   1
   9 -10   2 901.801 169.369   1
  -4  -9   2 6668.36 659.813   1
  -3  -9   2 3483.36 240.802   1
  -2  -9   237729.20 2132.76   1
  -1  -9   2 5478.96 432.277   1
   0  -9   246100.40 1498.68   1
   1  -9   230684.50 2273.71   1
   2  -9   226644.00 2353.78   1
   3  -9   210888.90 868.192   1
   4  -9   218654.10 1630.77   1
   5  -9   2 1713.96 180.504   1
   6  -9   2 1598.40 176.712   1
   7  -9   2 477.423  62.054   1
   9  -9   2  701.72 140.397   1
  -5  -8   2 4733.44 445.824   1
  -4  -8   213637.60 1240.20   1
  -3  -8   225154.00 1414.71   1
  -2  -8   235622.80 1917.60   1
  -1  -8   233580.60 2195.33   1
   0  -8   2 7025.79 321.869   1
   1  -8   254200.50 3445.59   1
   3  -8   2 3804.42 354.043   1
   4  -8   2 946.178 112.582   1
   5  -8   2 8951.05 420.068   1
   6  -8   2 129.732 35.0812   1
   7  -8   220440.40 1412.54   1
   8  -8   210158.60 911.142   1
   9  -8   2 6829.37 669.384   1
  10  -8   2 2889.06  483.75   1
  -6  -7   2 7574.22 501.293   1
  -5  -7   211789.60 727.486   1
  -4  -7   2 9639.31 587.116   1
  -3  -7   222716.50 1633.80   1
   0  -7   2 711.822   93.38   1
   1  -7   2 8301.03 674.214   1
   2  -7   214285.00 1257.35   1
   3  -7   220514.80 1566.94   1
   4  -7   210052.10 559.451   1
   5  -7   2118804.0 6569.60   1
   6  -7   2 3523.61 324.106   1
   7  -7   251438.20 2884.90   1
   9  -7   2 6403.20 548.937   1
  10  -7   2 2591.83 460.226   1
  -7  -6   2 2309.76 195.124   1
  -6  -6   2 3844.00  422.84   1
  -4  -6   2 312.582 64.0016   1
  -3  -6   2 7365.07 398.205   1
  -2  -6   227755.60 1762.63   1
  -1  -6   244121.00 3713.68   1
   0  -6   2 7858.82 554.949   1
   1  -6   253019.70 1059.20   1
   2  -6   215153.60 1063.58   1
   3  -6   2102925.0 3830.59   1
   4  -6   2127470.0 4241.52   1
   5  -6   2124447.0 6342.80   1
   6  -6   212932.20 707.338   1
   7  -6   225850.20 1704.27   1
   8  -6   210687.40 880.798   1
   9  -6   2 1867.10 260.988   1
  10  -6   2 965.345 157.836   1
  -7  -5   2 859.076 114.309   1
  -6  -5   2  192.10 61.8156   1
  -5  -5   2 667.189 90.9216   1
  -4  -5   2 176.358 57.9008   1
  -3  -5   271470.70 5159.66   1
  -2  -5   2 6412.81 482.082   1
  -1  -5   297793.80 2927.06   1
   0  -5   2182022.0 2687.83   1
   1  -5   2118742.0 2419.02   1
   2  -5   2269102.0 3807.63   1
   3  -5   248598.20 903.845   1
   4  -5   284960.60 4092.38   1
   5  -5   227241.50 1594.38   1
   6  -5   2 4266.70 257.361   1
   7  -5   210241.40 702.328   1
   8  -5   2 211.994 46.0096   1
  -8  -4   2  707.56 128.744   1
  -7  -4   2 7079.54 499.792   1
  -6  -4   213593.20 879.089   1
  -5  -4   2 5620.50 440.824   1
  -4  -4   288708.70 5766.18   1
  -3  -4   2102932.0 4530.12   1
  -2  -4   217771.60 1135.80   1
  -1  -4   291022.90 2021.39   1
   0  -4   2207207.0 2895.07   1
   1  -4   247028.30 1674.16   1
   2  -4   2 3195.64 202.377   1
   3  -4   239816.20 1077.52   1
   4  -4   2 1650.80 105.638   1
   5  -4   2 7172.40 536.935   1
   6  -4   2 5765.36 359.908   1
   7  -4   2 3601.20  298.85   1
   8  -4   2 9459.51  433.78   1
   9  -4   2 2390.23 225.872   1
  -8  -3   2 6245.74 587.983   1
  -7  -3   214486.50 1112.13   1
  -6  -3   224967.20 1823.44   1
  -5  -3   220782.10 1447.37   1
  -4  -3   233896.50 1866.88   1
  -3  -3   2147502.0 3279.87   1
  -2  -3   256159.50 1511.93   1
  -1  -3   2213453.0 2966.10   1
   0  -3   244125.20 1239.35   1
   2  -3   223354.00 712.141   1
   3  -3   2 592.436 54.5216   1
   4  -3   214006.70 525.474   1
   5  -3   218966.80 955.777   1
   6  -3   225814.80 1616.34   1
   7  -3   225676.90 1608.81   1
   8  -3   216425.00 1048.35   1
   9  -3   2 4933.66 827.427   1
  -9  -2   2 3951.38 396.018   1
  -8  -2   2 9588.33 656.064   1
  -7  -2   220773.50 1300.05   1
  -6  -2   2 715.028 83.9636   1
  -5  -2   218504.20 1118.17   1
  -4  -2   219658.80 1245.06   1
  -3  -2   268649.20 1493.46   1
  -2  -2   211312.50 682.831   1
   0  -2   2249151.0 3234.49   1
   2  -2   2 1234.82 101.906   1
   3  -2   2318141.0 4162.62   1
   4  -2   266625.90 2194.02   1
   5  -2   250274.60 2287.04   1
   6  -2   242180.90 2419.38   1
   7  -2   227456.50 1620.55   1
   8  -2   210512.40 801.785   1
   9  -2   2 1151.92 183.276   1
  -9  -1   2 1514.77 186.038   1
  -8  -1   2 692.742 119.493   1
  -7  -1   2 570.732 98.4268   1
  -6  -1   2 1205.48 112.493   1
  -5  -1   2 448.169 55.8888   1
  -4  -1   2 1323.50 122.237   1
  -3  -1   271064.90 1482.18   1
  -2  -1   213999.60 932.362   1
   0  -1   2301017.0 3928.33   1
   1  -1   2472986.0 5997.09   1
   2  -1   2189512.0 3160.50   1
   3  -1   2172341.0 4035.16   1
   4  -1   250508.10 2571.03   1
   5  -1   212010.00  596.17   1
   6  -1   224796.80 1026.70   1
   7  -1   2 523.494  73.216   1
   8  -1   2 1854.16 181.713   1
  -9   0   2 580.328 116.596   1
  -8   0   2 2785.73 249.122   1
  -7   0   2 7663.25 586.518   1
  -6   0   2 8224.68 466.147   1
  -5   0   254140.00 3103.95   1
  -4   0   2159648.0 3076.61   1
  -3   0   233617.20 1030.43   1
   0   0   2699431.011658.30   1
   1   0   2351993.0 4520.87   1
   2   0   240280.50 1256.38   1
   3   0   219917.70 561.697   1
   4   0   216460.90 957.118   1
   5   0   2 6390.40 375.718   1
   6   0   2 1584.04 179.896   1
   7   0   2 1987.38 194.369   1
   8   0   2 382.594 79.0224   1
 -10   1   2 2037.62 243.756   1
  -9   1   2 3152.82 261.659   1
  -8   1   223975.40 1433.82   1
  -7   1   2 6181.10  353.79   1
  -6   1   257398.60 4614.31   1
  -5   1   226634.20 1733.18   1
  -4   1   2132547.0 2533.93   1
  -3   1   2 1309.72 138.246   1
  -2   1   2171247.0 3128.48   1
  -1   1   2 881.496  83.132   1
   1   1   240256.40 1344.29   1
   2   1   2 4260.17 297.631   1
   3   1   216765.10 691.423   1
   5   1   219312.70 1439.73   1
   6   1   215470.40 962.701   1
   7   1   214556.40 1109.98   1
   8   1   2 3540.25  410.55   1
 -10   2   2 5280.93  508.69   1
  -9   2   2 5431.69 490.842   1
  -8   2   262415.00 4501.94   1
  -7   2   2 6321.84 370.517   1
  -6   2   221283.90 1304.26   1
  -5   2   244609.70 1461.57   1
  -4   2   224517.30  998.98   1
  -3   2   2 2120.60  165.78   1
  -2   2   263801.70 1293.26   1
  -1   2   2 232.868  41.202   1
   0   2   2113165.0 2186.60   1
   2   2   2125012.0 4801.48   1
   3   2   2166407.0 6094.47   1
   4   2   219502.10 1301.54   1
   5   2   263761.30 3499.79   1
   6   2   222623.20 1765.81   1
   7   2   215296.70 1053.75   1
   8   2   2 2154.82 215.389   1
 -10   3   2 8286.46 595.336   1
  -9   3   2 2492.01 239.616   1
  -8   3   2 5786.65 488.369   1
  -7   3   2 1346.89 129.184   1
  -6   3   2 1663.01  163.12   1
  -5   3   2 1451.61 135.636   1
  -4   3   255201.50 1108.96   1
  -3   3   232263.30 1210.64   1
  -2   3   223424.30 1264.19   1
  -1   3   2142740.0 2727.79   1
   0   3   2303149.0 4173.47   1
   1   3   2187065.0 3892.59   1
   2   3   2141075.0 5250.89   1
   3   3   2209087.011111.40   1
   4   3   2 5873.69 352.544   1
   5   3   245963.10 2769.92   1
   6   3   2 5414.02 448.838   1
   7   3   2 1409.25 171.182   1
 -10   4   2  347.45  102.52   1
  -9   4   2 492.396 103.405   1
  -7   4   2 6539.96 417.289   1
  -6   4   2 8762.83 614.082   1
  -5   4   280746.90 4700.01   1
  -4   4   2 912.644 100.297   1
  -3   4   2240944.0 3416.39   1
  -2   4   2179327.0 2650.92   1
  -1   4   2460132.0 6159.24   1
   0   4   281950.50 2851.25   1
   1   4   251483.60 2495.90   1
   2   4   255776.30 3320.55   1
   3   4   245420.10 3222.37   1
   4   4   2  216.09   54.39   1
   5   4   2 1746.40 140.414   1
   6   4   2 267.977 68.4266   1
 -11   5   2 765.076 131.108   1
  -9   5   214631.30 943.488   1
  -8   5   2 6489.91 502.694   1
  -7   5   216297.10 1169.37   1
  -6   5   238216.30 2201.22   1
  -5   5   2216700.0 6554.38   1
  -4   5   232706.70 2260.63   1
  -3   5   2146268.0 2921.92   1
  -2   5   2123468.0 3998.70   1
  -1   5   250023.80 1735.60   1
   0   5   255290.80 3395.42   1
   1   5   215911.30 938.482   1
   2   5   2 6766.71  411.30   1
   5   5   2 802.022 95.7216   1
   6   5   2 6937.22 806.247   1
 -11   6   2 2513.02 322.837   1
 -10   6   2 3226.24 290.816   1
  -9   6   221806.40 1391.05   1
  -8   6   226735.50 1651.45   1
  -7   6   212651.80 726.621   1
  -6   6   262905.70 4599.86   1
  -5   6   267272.80 4549.35   1
  -4   6   227436.60 1848.54   1
  -3   6   217543.00 1139.07   1
  -2   6   2 5935.16 526.954   1
  -1   6   2 8532.22 633.658   1
   0   6   2 5321.70 332.652   1
   1   6   2 5179.68 295.077   1
   2   6   220277.80 1036.67   1
   3   6   211511.10 697.385   1
   4   6   221995.90 1127.16   1
   5   6   210863.90 604.534   1
 -11   7   2 2455.20 357.751   1
 -10   7   2 6196.84 639.206   1
  -9   7   210797.30 908.173   1
  -8   7   2 7082.91 437.632   1
  -7   7   2 3528.36  297.00   1
  -6   7   2 3239.89 226.542   1
  -5   7   2 317.909 55.9862   1
  -4   7   220280.60 1310.17   1
  -3   7   2 9918.17 617.458   1
  -2   7   271219.60 4504.77   1
  -1   7   2 266.342 60.7104   1
   0   7   254424.20 3830.62   1
   1   7   223623.70 1260.34   1
   2   7   242111.10 2815.48   1
   3   7   218438.90 969.541   1
   4   7   213374.90 936.765   1
   5   7   2 7735.20 775.719   1
  -9   8   2 2245.81 171.552   1
  -8   8   2  660.49   74.53   1
  -7   8   2 174.768 48.1208   1
  -6   8   2 6416.01  576.72   1
  -4   8   211817.90 789.235   1
  -3   8   220036.40 1364.54   1
  -2   8   2105586.0 6173.86   1
  -1   8   220580.80 1471.90   1
   0   8   239279.30 2271.26   1
   1   8   260226.10 3376.84   1
   2   8   216998.90 878.761   1
   3   8   2 8981.35 572.411   1
   4   8   2 3179.83  281.95   1
 -10   9   2  858.49 131.264   1
  -9   9   2 890.426 129.506   1
  -8   9   2 3556.93 256.452   1
  -7   9   2 4950.53 357.429   1
  -6   9   225421.10 1827.18   1
  -5   9   265392.70 3436.88   1
  -4   9   223019.00 1435.27   1
  -3   9   242820.00 2032.05   1
  -2   9   257724.90 3531.82   1
  -1   9   219162.90 1173.89   1
   0   9   2 8706.76  668.10   1
   1   9   2 6361.66 472.179   1
   2   9   2 1511.65 206.842   1
   3   9   2 326.164 102.942   1
 -10  10   2 4947.71 472.685   1
  -9  10   2 4802.49  554.40   1
  -8  10   2 8436.42 681.527   1
  -7  10   217040.70 939.888   1
  -6  10   219917.70 1487.51   1
  -5  10   210090.20 713.195   1
  -4  10   210843.10 701.836   1
  -3  10   2 5106.53  302.99   1
  -2  10   2 7731.69 566.269   1
  -1  10   2 309.056 65.7492   1
   0  10   2 1758.12 163.527   1
   1  10   2 749.664 130.329   1
   2  10   2 377.914 99.9216   1
  -9  11   2 3193.38 359.404   1
  -8  11   2 5975.29 601.394   1
  -7  11   2 1029.77 137.987   1
  -6  11   2 6271.06 530.573   1
  -3  11   2 508.502  82.984   1
  -2  11   2 298.598  67.392   1
  -1  11   2 3645.74 440.774   1
   0  11   2 3782.25  364.08   1
   1  11   2 5673.10 500.125   1
  -7  12   2 543.822 102.608   1
  -6  12   2  324.36 73.4808   1
  -5  12   2  479.61  94.608   1
  -4  12   2 5788.17 476.261   1
  -3  12   2 6432.04  617.54   1
  -2  12   210670.90 729.298   1
  -1  12   2 4079.38 426.652   1
   0  12   210878.50 1032.57   1
  -8  13   2 950.489 143.051   1
  -7  13   2 3711.25 371.612   1
  -6  13   2 8333.86 801.526   1
  -5  13   2 9025.00  853.10   1
  -4  13   211166.10 1060.93   1
  -3  13   212914.00 1393.23   1
  -2  13   211509.00 1109.28   1
   2 -14   313174.40 1095.00   1
   3 -14   3 2859.04 317.612   1
   4 -14   3 3375.61 385.784   1
   5 -14   3 3853.93 428.352   1
   6 -14   3 1798.61  221.38   1
   0 -13   3 6585.32 717.366   1
   1 -13   3 8619.26 610.887   1
   2 -13   3 2237.29 247.852   1
   3 -13   3 3837.80 341.964   1
  -2 -12   3 3591.60 454.269   1
  -1 -12   3 4119.07  370.96   1
   3 -12   3 406.022  70.525   1
   4 -12   3 311.522  90.721   1
   5 -12   3 9206.40 665.893   1
   6 -12   3 2893.36 361.469   1
   7 -12   3 4888.81 546.774   1
   8 -12   3 3921.26  505.97   1
  -1 -11   3 3417.57 256.055   1
   1 -11   316090.90 1240.59   1
   2 -11   3 1716.44 185.606   1
   3 -11   327010.90 1827.57   1
   4 -11   317988.20 1633.58   1
   5 -11   321966.20 1983.05   1
   6 -11   3 9358.63 812.616   1
   7 -11   3 9059.23 671.971   1
   8 -11   3 6174.82 565.776   1
   9 -11   3 1094.29 137.613   1
  -3 -10   3 7201.22 475.216   1
  -2 -10   3 3528.36 277.992   1
  -1 -10   313354.10 1056.22   1
   0 -10   318961.30 1288.87   1
   1 -10   352454.70 2423.14   1
   2 -10   326487.60 2232.93   1
   3 -10   311913.70 919.043   1
   4 -10   330912.70 2257.53   1
   5 -10   314165.80 904.552   1
   6 -10   3 5548.76  445.45   1
   7 -10   3 499.076 66.5732   1
   8 -10   3 903.604 101.603   1
  -5  -9   3 3246.72 279.202   1
  -4  -9   3 8841.64 586.747   1
  -3  -9   317803.60 867.295   1
  -2  -9   341322.80 2081.59   1
  -1  -9   310086.20 719.079   1
   0  -9   369037.60 3137.23   1
   1  -9   339457.80 2447.24   1
   2  -9   314392.80 1142.11   1
   3  -9   319960.00 1652.98   1
   4  -9   3 6539.96  522.42   1
   5  -9   3 3582.02 304.038   1
   7  -9   3 200.222  42.733   1
   8  -9   3 1604.80 245.167   1
  -6  -8   310978.80 915.777   1
  -5  -8   312916.30 713.722   1
  -4  -8   317192.50 807.699   1
  -3  -8   344104.20 2494.92   1
  -2  -8   338353.30 2005.40   1
  -1  -8   323335.60 1805.62   1
   0  -8   3 1050.41  115.38   1
   1  -8   327267.90 1073.34   1
   2  -8   3 1231.31 138.255   1
   3  -8   3 1479.17 132.302   1
   4  -8   314099.20 1066.29   1
   5  -8   3 464.834  62.524   1
   6  -8   3 6506.04 503.318   1
   7  -8   310623.40 843.113   1
   8  -8   310518.60 758.944   1
   9  -8   3 2806.88 203.443   1
  -6  -7   3 3005.23 221.473   1
  -5  -7   322629.20 1687.82   1
  -4  -7   3 1456.19 143.482   1
  -3  -7   313971.20  803.76   1
  -2  -7   315175.80 958.418   1
  -1  -7   3 8401.56 614.122   1
   0  -7   3 3565.28  298.55   1
   1  -7   3 7736.96  571.74   1
   2  -7   3 1660.56 188.265   1
   3  -7   310782.70 812.029   1
   4  -7   333988.60 1323.70   1
   5  -7   321100.50 1525.23   1
   6  -7   315077.40 839.884   1
   7  -7   324233.10 1407.26   1
   8  -7   312836.90 1144.33   1
   9  -7   3 1152.60 140.553   1
  -7  -6   3 5202.74 487.599   1
  -5  -6   3 412.902 73.5584   1
  -4  -6   3 3512.93 316.502   1
  -1  -6   335713.40 2604.14   1
   0  -6   316998.90 1215.14   1
   1  -6   3144104.0 2976.14   1
   2  -6   3 1926.33 171.171   1
   3  -6   3109336.0 4073.73   1
   4  -6   3129665.0 4234.66   1
   5  -6   3 8541.46  497.22   1
   6  -6   315833.20 905.976   1
   7  -6   3 6116.80 389.486   1
   8  -6   3 6398.40 521.535   1
   9  -6   3 279.224 58.1508   1
  -7  -5   3 1784.22 241.613   1
  -6  -5   3 1385.33 133.992   1
  -5  -5   3 6283.73 469.278   1
  -4  -5   326987.90 2020.64   1
  -3  -5   356825.00 4171.65   1
  -2  -5   377178.40 4811.67   1
  -1  -5   352116.30 1328.65   1
   0  -5   3172657.0 3332.47   1
   1  -5   3121257.0 2367.90   1
   2  -5   317990.90 810.145   1
   3  -5   3 4239.31 276.066   1
   4  -5   375746.00 4018.21   1
   5  -5   3  556.96  60.888   1
   6  -5   3 7985.21 604.074   1
   7  -5   3 377.525   58.29   1
   9  -5   3  470.89 106.764   1
  -8  -4   3 6661.82 667.652   1
  -7  -4   312003.40 920.304   1
  -6  -4   315522.70 991.736   1
  -5  -4   320500.50 1566.39   1
  -4  -4   3188868.0 9769.58   1
  -3  -4   3 2050.28 201.949   1
  -2  -4   3211342.0 4091.51   1
  -1  -4   318270.90 1251.67   1
   0  -4   331230.00 1134.54   1
   1  -4   3 813.961 86.7312   1
   2  -4   317458.30 1120.46   1
   3  -4   312977.80 528.589   1
   4  -4   3 3936.31 286.094   1
   5  -4   3 2883.69 221.244   1
   6  -4   3 3589.21 293.559   1
   7  -4   3 7782.77 284.068   1
   8  -4   3 4066.61 330.329   1
   9  -4   3 2254.35 183.273   1
  -9  -3   3 765.629  140.01   1
  -8  -3   318276.30 1265.38   1
  -7  -3   321447.60 1654.89   1
  -6  -3   324476.60 1420.57   1
  -5  -3   320320.50 1439.76   1
  -4  -3   3119557.0 4577.99   1
  -3  -3   3 1976.69 165.391   1
  -1  -3   3 5986.12 394.587   1
   0  -3   320025.10 860.381   1
   1  -3   3 1649.17 135.637   1
   2  -3   314874.20 829.328   1
   3  -3   320744.60 495.463   1
   4  -3   3 2725.88 217.194   1
   5  -3   324021.90 1063.23   1
   6  -3   317771.60 1050.48   1
   7  -3   319298.80 1453.10   1
   8  -3   3 5846.13  611.68   1
   9  -3   3 2281.02 254.083   1
  -9  -2   3 3530.74 350.578   1
  -8  -2   313574.60 1053.25   1
  -7  -2   317707.60 1221.58   1
  -6  -2   3 404.814 53.9216   1
  -5  -2   3 7267.56 509.795   1
  -4  -2   3 1067.33 92.1294   1
  -3  -2   3 2461.15 175.619   1
  -2  -2   3 148.109 31.3986   1
   0  -2   315657.50 715.744   1
   1  -2   354065.60 604.552   1
   2  -2   3 2571.50  152.13   1
   3  -2   3455639.0 8167.62   1
   4  -2   318605.00 840.224   1
   5  -2   340457.30 2140.13   1
   6  -2   313449.00 825.706   1
   7  -2   313787.50 1021.55   1
   8  -2   3 1537.42 242.318   1
  -6  -1   3 3231.92 297.894   1
  -5  -1   313114.80 945.935   1
  -4  -1   330997.10 1014.11   1
  -3  -1   3133956.0 2613.24   1
  -2  -1   3 2040.33 185.197   1
  -1  -1   3923406.011800.30   1
   0  -1   386054.20 1824.64   1
   1  -1   3346650.0 4580.63   1
   2  -1   329114.60 1078.38   1
   3  -1   365040.30 2172.86   1
   4  -1   3 1184.74 156.955   1
   5  -1   314619.20 747.224   1
   6  -1   3 214.916 43.3936   1
  -9   0   3 4607.69 415.426   1
  -8   0   3 5422.85 384.401   1
  -7   0   327782.20 1736.81   1
  -6   0   3 6477.03 508.634   1
  -5   0   3147187.0 4565.43   1
  -4   0   3103240.0 3039.59   1
  -3   0   363171.80 1387.40   1
  -2   0   326774.80 962.144   1
  -1   0   3437172.010565.80   1
   0   0   315815.60 611.194   1
   1   0   3  841.58 82.3884   1
   2   0   347615.60 1466.37   1
   3   0   3 5893.63 373.102   1
   4   0   3 2047.56  166.52   1
   5   0   3 546.624  63.126   1
   6   0   3 3844.00  251.72   1
   7   0   3 1943.05 167.504   1
   8   0   3 1877.49 235.715   1
 -10   1   3 2476.06 247.805   1
  -9   1   313544.30 1149.83   1
  -8   1   316190.00 1010.29   1
  -7   1   340509.60 2878.16   1
  -6   1   351915.60 4028.39   1
  -5   1   361802.00 2316.95   1
  -4   1   3188044.0 2870.70   1
  -3   1   312170.50 849.464   1
  -2   1   329573.70 1200.35   1
  -1   1   3117299.0 2226.19   1
   0   1   347406.40 1341.22   1
   1   1   311854.90 683.766   1
   2   1   3 1161.45  95.424   1
   3   1   3 3128.17 260.634   1
   4   1   324639.60 1679.58   1
   5   1   3 5650.53  442.00   1
   6   1   332685.00 2599.76   1
   7   1   3 6329.79  410.53   1
   8   1   3 5517.52 429.338   1
 -10   2   3 7584.67 635.757   1
  -9   2   327126.10 1548.18   1
  -8   2   333091.30 2266.60   1
  -7   2   319437.90 1424.87   1
  -6   2   310367.30 494.845   1
  -5   2   335600.10 739.626   1
  -3   2   3 8475.04 535.789   1
  -1   2   3 2344.50 192.712   1
   0   2   320483.30 1027.60   1
   1   2   3 9490.66 528.016   1
   2   2   3115009.0 4055.99   1
   3   2   348770.30 2164.23   1
   4   2   352194.00 3184.73   1
   5   2   317516.50 1013.80   1
   6   2   325853.40 1418.17   1
   7   2   3 4309.92 404.404   1
 -11   3   3 2996.47 406.171   1
 -10   3   3 3211.49 250.481   1
  -9   3   3 5952.12 402.723   1
  -8   3   3 1045.23 131.906   1
  -7   3   311848.30 648.746   1
  -6   3   318848.50 801.774   1
  -5   3   3 438.903  49.023   1
  -4   3   369939.10 2290.22   1
  -3   3   365936.00 1592.04   1
  -2   3   3170429.0 1717.37   1
  -1   3   3131073.0 2599.45   1
   0   3   319960.00 1198.05   1
   1   3   3175352.0 3484.00   1
   2   3   392689.80 4737.24   1
   3   3   325147.60 1725.35   1
   4   3   317894.40 1048.76   1
   5   3   311872.30 836.813   1
   6   3   3 3345.47  372.49   1
 -10   4   3  380.64 98.7206   1
  -9   4   3  243.36  63.336   1
  -8   4   3 7953.07 609.991   1
  -7   4   3  497.29  58.872   1
  -6   4   331812.30 1583.84   1
  -5   4   316822.10 1094.67   1
  -4   4   373235.20 2722.44   1
  -3   4   353259.40 1670.85   1
  -2   4   390956.50 2853.04   1
  -1   4   3195108.0 4081.40   1
   0   4   3 303.456 51.9116   1
   1   4   338667.30 2631.04   1
   2   4   339002.30 2760.91   1
   3   4   3 4721.06  386.15   1
   4   4   3 1779.15 176.312   1
   5   4   3  288.32 57.0528   1
   6   4   3 415.752 122.748   1
 -10   5   3 3272.98 377.586   1
  -9   5   312945.90 985.335   1
  -8   5   311113.40 879.203   1
  -7   5   318944.80 1508.53   1
  -6   5   381830.30 4994.61   1
  -5   5   354093.50 3893.39   1
  -4   5   359058.70 3509.21   1
  -3   5   311255.10 653.514   1
  -2   5   388530.10 3374.10   1
  -1   5   313644.60 859.722   1
   0   5   318341.30 1083.44   1
   2   5   3 3432.79 262.483   1
   3   5   3 2784.67  236.41   1
   5   5   3 5966.02 438.723   1
   6   5   3 3663.88 445.501   1
 -11   6   3 1820.73 222.737   1
 -10   6   310459.20 975.656   1
  -9   6   321729.70 1388.60   1
  -8   6   318613.10 1096.90   1
  -7   6   3 7370.22 554.591   1
  -6   6   356463.30 4106.07   1
  -5   6   3 667.189 81.1062   1
  -4   6   328032.80 1620.72   1
  -3   6   314332.90 1199.59   1
  -2   6   3 2133.52  184.76   1
  -1   6   3 5433.16  396.56   1
   0   6   3 590.004  80.157   1
   1   6   322846.30 1623.35   1
   2   6   3 8671.33 670.464   1
   3   6   310465.30  767.25   1
   4   6   3 9173.81 607.245   1
   5   6   3 8918.91 768.742   1
 -11   7   3 1015.06  154.84   1
 -10   7   3 8543.30 708.014   1
  -9   7   3 3314.30 276.336   1
  -8   7   3 1795.22 166.938   1
  -7   7   3 187.964 58.4046   1
  -5   7   311985.90 691.914   1
  -3   7   3 1780.00 152.728   1
  -2   7   316327.70 884.238   1
  -1   7   316690.10 912.081   1
   0   7   313231.90 791.406   1
   1   7   325779.50 1846.44   1
   2   7   320337.60 1531.63   1
   3   7   311071.20 852.282   1
   4   7   3 5225.84 475.668   1
 -10   8   3 384.552 76.8712   1
  -8   8   3 2569.48 240.271   1
  -7   8   3 568.346 82.0096   1
  -6   8   310066.10 842.772   1
  -5   8   3 1613.63  125.33   1
  -4   8   320394.70 1513.79   1
  -3   8   369849.20 4387.21   1
  -2   8   334748.70 2561.27   1
  -1   8   326227.80 1528.81   1
   0   8   318308.80 1188.02   1
   1   8   329584.00 2322.00   1
   2   8   3 2805.82 216.118   1
   3   8   3 3238.75 267.477   1
 -10   9   3 1955.41  257.36   1
  -9   9   3 4754.10 460.586   1
  -8   9   3 6925.57 502.649   1
  -7   9   313749.90 1029.54   1
  -6   9   340795.90 2548.99   1
  -5   9   342300.10 2282.94   1
  -4   9   3 4806.65 454.805   1
  -3   9   346790.00 3101.89   1
  -2   9   3 6293.25 358.572   1
  -1   9   310273.80 654.786   1
   0   9   3 242.736 80.7044   1
   1   9   3 1721.42 162.641   1
 -10  10   3 3835.32 406.261   1
  -9  10   3 7862.37  610.05   1
  -8  10   3 5204.18 435.726   1
  -7  10   315235.00 891.165   1
  -6  10   3 9580.49 806.531   1
  -5  10   3 6223.63  473.34   1
  -4  10   3 1463.06 133.875   1
  -3  10   3 4507.78 316.901   1
   1  10   3 2440.36 219.336   1
   2  10   3 1756.45 198.653   1
  -9  11   3 4408.96  597.60   1
  -8  11   3 2424.58 243.246   1
  -7  11   3 892.814 135.655   1
  -6  11   3 1337.36 165.296   1
  -5  11   3 308.354 60.4064   1
  -3  11   3 704.902  88.677   1
  -2  11   3 2962.63 242.758   1
  -1  11   3 4556.25  415.80   1
   0  11   3 4471.60 464.078   1
  -7  12   3 398.801 81.0782   1
  -6  12   3 881.496 128.261   1
  -5  12   3 1049.11 136.038   1
  -4  12   310012.00 762.457   1
  -3  12   3 7047.60 527.206   1
  -2  12   3 8922.69 810.467   1
  -1  12   3 5217.17 550.393   1
  -7  13   3 3963.96 562.862   1
  -6  13   310134.40 1004.69   1
  -5  13   3 5646.02 480.896   1
  -4  13   310424.40 1076.13   1
  -3  13   3 7598.61 653.775   1
   2 -14   411733.20 1232.68   1
   3 -14   4 2898.75 258.432   1
   4 -14   4 3814.30 334.739   1
   5 -14   4 3023.90 311.243   1
   0 -13   4 7798.66 724.142   1
   1 -13   4 6347.31 576.811   1
   2 -13   4 1008.06 149.225   1
   3 -13   4 1616.04  188.94   1
   4 -13   4 607.622 106.981   1
   6 -13   4 673.403 106.395   1
   7 -13   4 920.516 140.171   1
  -2 -12   4 609.596 117.524   1
  -1 -12   4 2510.01 238.476   1
   0 -12   4 764.522 125.531   1
   2 -12   4 1624.90  201.55   1
   3 -12   4 809.403 114.938   1
   4 -12   4 9114.52 771.398   1
   5 -12   412010.00  828.50   1
   6 -12   4 6982.27 720.287   1
   7 -12   4 5614.50 707.339   1
   8 -12   4 5158.11 761.292   1
  -2 -11   4 1864.51 148.539   1
  -1 -11   4 2972.43 232.255   1
   0 -11   4 2443.32 243.196   1
   1 -11   433153.10 2734.84   1
   2 -11   412796.10 911.747   1
   3 -11   431042.90 2064.95   1
   4 -11   432490.10 2783.06   1
   5 -11   414752.50 923.096   1
   6 -11   412227.90  871.37   1
   7 -11   4 6052.84 558.604   1
   8 -11   4 3263.84 381.628   1
  -4 -10   4 644.652 113.239   1
  -3 -10   413229.60 998.374   1
  -2 -10   4 9084.00  516.58   1
  -1 -10   428073.00 1836.35   1
   0 -10   436603.30 2131.30   1
   1 -10   458762.60 3233.75   1
   2 -10   436687.60 2773.50   1
   3 -10   412303.20 1033.77   1
   4 -10   444310.30 3140.66   1
   5 -10   4 5023.97 345.894   1
   6 -10   4 6369.64 521.957   1
   7 -10   4 222.606 71.0192   1
   8 -10   4  657.41 136.918   1
  -5  -9   4 5233.08 525.188   1
  -4  -9   423531.60 1672.06   1
  -3  -9   426134.00 1606.90   1
  -2  -9   451628.90 2953.86   1
  -1  -9   424680.40 1825.50   1
   0  -9   4119571.0 6507.77   1
   1  -9   415092.10 1690.42   1
   2  -9   431481.40 2579.83   1
   3  -9   4 4037.33 271.951   1
   4  -9   4 6656.93 569.498   1
   5  -9   4  282.24  55.776   1
   7  -9   4 1435.65 208.395   1
  -6  -8   418098.30 2416.16   1
  -5  -8   4 7684.28 510.181   1
  -4  -8   440405.00 2178.95   1
  -3  -8   435577.50 2365.29   1
  -2  -8   431812.30 1883.48   1
  -1  -8   4 1369.00  148.00   1
   0  -8   4 3774.87 303.514   1
   1  -8   4 2101.31  180.61   1
   2  -8   4 2103.14 207.287   1
   3  -8   4 3218.29 266.631   1
   4  -8   413658.60 1047.16   1
   5  -8   4 5267.86  535.64   1
   6  -8   4 5156.68 292.985   1
   7  -8   414592.60 790.032   1
   8  -8   4 5785.12 410.724   1
   9  -8   4 2353.22 237.699   1
  -7  -7   4 6291.66 494.957   1
  -6  -7   4 5722.92 525.011   1
  -5  -7   410911.90 584.976   1
  -4  -7   4 886.253 123.248   1
  -3  -7   4 1640.25  187.11   1
  -2  -7   4 3952.64 305.548   1
  -1  -7   4 1268.78 132.506   1
   0  -7   4 7965.56 651.525   1
   1  -7   428365.30 1913.25   1
   2  -7   410467.30 748.909   1
   3  -7   443710.30 2680.28   1
   4  -7   438376.80 2429.16   1
   5  -7   435910.30 2414.23   1
   6  -7   412916.30 950.114   1
   7  -7   420030.70 1539.85   1
   8  -7   4 3014.01  323.91   1
   9  -7   4 1278.78  160.92   1
  -5  -6   4 373.649 69.9746   1
  -4  -6   4 3689.35 347.433   1
  -3  -6   410841.00 639.297   1
  -2  -6   4  761.76   96.60   1
  -1  -6   4219033.0 7010.79   1
   0  -6   473370.60 3591.74   1
   1  -6   4142831.0 2789.12   1
   2  -6   438021.10 2577.77   1
   3  -6   4188208.0 5648.47   1
   4  -6   437919.80 2227.71   1
   5  -6   4 9896.27 553.109   1
   6  -6   4 7079.54 488.012   1
   7  -6   4 3739.32 316.757   1
   8  -6   4 680.688 103.316   1
   9  -6   4 521.666 94.5576   1
  -7  -5   410451.00 926.204   1
  -6  -5   4 1222.20 124.458   1
  -5  -5   441269.90 2433.74   1
  -4  -5   430656.50 2304.18   1
  -3  -5   4244916.010382.80   1
  -2  -5   417437.20 1011.50   1
  -1  -5   4266576.0 5080.49   1
   0  -5   4179784.0 3451.44   1
   1  -5   466636.30 2127.07   1
   2  -5   423528.50 791.492   1
   3  -5   426072.60 1802.01   1
   4  -5   4 9888.31 614.539   1
   5  -5   4 298.598 45.6192   1
   6  -5   4 1416.77 135.504   1
   7  -5   4 423.125 50.1908   1
   8  -5   4 2061.16 160.716   1
  -8  -4   4 8107.20 578.057   1
  -7  -4   424040.50 1615.62   1
  -6  -4   416246.10 1027.33   1
  -5  -4   473782.90 5530.39   1
  -4  -4   4112473.0 6023.24   1
  -3  -4   4104588.0 4243.01   1
  -2  -4   475614.00 2969.78   1
  -1  -4   415119.20 927.118   1
   0  -4   4101487.0 2032.48   1
   1  -4   4 1583.24 140.857   1
   2  -4   4 6229.94 347.292   1
   3  -4   4 110.881 24.4296   1
   4  -4   4 7712.35 588.394   1
   5  -4   4 1252.45 110.417   1
   6  -4   4 9926.14 701.395   1
   7  -4   4 7182.56  647.49   1
   8  -4   4 5788.17 340.838   1
   9  -4   4 821.396 132.982   1
  -9  -3   4 5349.46 491.501   1
  -8  -3   424398.40 1508.89   1
  -7  -3   422350.30 1222.91   1
  -6  -3   432051.70 1707.95   1
  -5  -3   446483.40 3307.30   1
  -4  -3   410434.60 663.975   1
  -3  -3   4 5544.29 364.854   1
  -2  -3   4 3602.40 279.693   1
  -1  -3   4 3253.56 247.554   1
   0  -3   412190.40 861.198   1
   1  -3   4 5025.39 418.251   1
   2  -3   477768.50 2364.82   1
   4  -3   457604.80 3235.33   1
   5  -3   423534.60 1325.46   1
   6  -3   427975.90 1823.13   1
   8  -3   4 5321.70 469.798   1
   9  -3   4 934.525 145.513   1
  -9  -2   4 8408.89 552.034   1
  -8  -2   4 9343.16 593.492   1
  -7  -2   4 6629.22 459.209   1
  -6  -2   4 2911.68 194.256   1
  -5  -2   421010.50 1440.80   1
  -4  -2   454578.30 3013.70   1
  -3  -2   423913.50 1725.78   1
  -2  -2   445757.50 1527.32   1
  -1  -2   4285359.0 3835.48   1
   0  -2   479766.70 1581.61   1
   1  -2   4 325.802  44.042   1
   2  -2   4552644.012920.30   1
   3  -2   4107433.0 3828.35   1
   4  -2   446504.90 1423.29   1
   5  -2   4 8554.40 495.746   1
   6  -2   418477.00 954.229   1
   7  -2   4 3254.70 281.827   1
   8  -2   4 487.526 98.4768   1
  -9  -1   4 616.529 112.728   1
  -8  -1   4 2982.25 294.894   1
  -7  -1   4 854.978  131.58   1
  -6  -1   435006.40 2237.72   1
  -5  -1   419988.30 1467.52   1
  -4  -1   4162578.0 3483.73   1
  -3  -1   4212512.0 4287.21   1
  -2  -1   423956.80 1129.89   1
  -1  -1   4536337.0 8641.73   1
   0  -1   477757.30 1550.41   1
   1  -1   464531.20 1366.68   1
   2  -1   443768.80 7502.27   1
   3  -1   4 1088.34 109.527   1
   4  -1   425024.10 1189.59   1
   6  -1   4 1684.28 123.941   1
 -10   0   4 2613.25 280.138   1
  -9   0   4 6732.20 546.453   1
  -8   0   418804.60 1239.66   1
  -7   0   425818.10 1735.34   1
  -6   0   446306.70 1721.52   1
  -5   0   4218341.0 6616.54   1
  -4   0   4114210.0 3568.75   1
  -3   0   496186.80 1984.90   1
  -2   0   472296.50 1511.11   1
  -1   0   4300896.0 4201.82   1
   0   0   414484.10 493.435   1
   1   0   4 232.258 35.6616   1
   2   0   493244.70 2998.64   1
   3   0   410116.30 627.619   1
   4   0   414087.30 795.223   1
   5   0   4 8676.92 616.653   1
   6   0   4 644.144 72.5868   1
   8   0   4 2275.29 285.246   1
 -10   1   4 8841.64 592.389   1
  -9   1   419198.90 1612.84   1
  -8   1   445646.30 2939.82   1
  -7   1   449430.60 3704.02   1
  -6   1   4122976.0 7034.64   1
  -5   1   480247.60 4419.17   1
  -4   1   4145390.0 2943.64   1
  -3   1   4 3917.51 290.418   1
  -2   1   4126394.0 2445.98   1
  -1   1   414316.10 801.655   1
   0   1   4 1779.15 143.412   1
   2   1   4 2904.13  225.26   1
   3   1   434931.60 1741.91   1
   5   1   434025.50 1984.79   1
   6   1   411564.90 821.606   1
   7   1   4 3409.39 324.648   1
 -10   2   417811.60 1030.31   1
  -9   2   422587.10 1436.77   1
  -8   2   443234.90 2769.63   1
  -7   2   4 978.438 169.538   1
  -6   2   426503.80 1064.71   1
  -5   2   4 524.868 125.547   1
  -4   2   4 7575.96 447.386   1
  -3   2   4105671.0 2145.46   1
  -2   2   418219.60 1231.02   1
  -1   2   4 1323.50 113.506   1
   0   2   444787.30 2141.70   1
   1   2   412570.90 778.113   1
   2   2   4106720.0 4462.45   1
   3   2   459092.70 3602.59   1
   4   2   4 3586.81 329.395   1
   5   2   422991.70 1728.58   1
   6   2   4 7399.44 581.495   1
   7   2   4 1302.49 201.382   1
 -11   3   4 1873.16 231.981   1
 -10   3   4 4093.44 483.689   1
  -8   3   4 258.245 67.1726   1
  -7   3   4 1243.27 120.589   1
  -6   3   416223.10 945.085   1
  -5   3   429642.50 1391.13   1
  -3   3   469960.30 2449.27   1
  -2   3   492409.90 2085.37   1
  -1   3   493691.10 3342.50   1
   0   3   497450.10 3540.01   1
   1   3   443118.50 2699.45   1
   2   3   421474.00 1166.46   1
   3   3   419385.00 1372.81   1
   4   3   4 1667.09 167.403   1
   5   3   4 6582.08 472.177   1
 -10   4   4  361.00   90.06   1
  -9   4   4 1902.70 193.673   1
  -8   4   4 9461.45 641.982   1
  -7   4   412798.40 859.788   1
  -6   4   447154.10 2531.97   1
  -5   4   4163725.0 5681.01   1
  -4   4   4 2582.67 215.477   1
  -3   4   4300118.0 5675.52   1
  -2   4   452982.80 1882.87   1
  -1   4   465106.60 3587.55   1
   0   4   4 2787.84 213.312   1
   1   4   430039.80 1615.34   1
   2   4   4 6212.59  337.35   1
   3   4   4 2621.44  235.52   1
 -11   5   4 1699.91 249.854   1
 -10   5   4 6135.59 490.346   1
  -9   5   428345.10 2289.70   1
  -8   5   414612.00 1049.24   1
  -7   5   461231.50 3929.51   1
  -6   5   455799.90 3897.63   1
  -5   5   4164950.0 9130.03   1
  -3   5   4138451.0 4986.01   1
  -2   5   4 4422.25  416.29   1
  -1   5   4 4155.09 314.565   1
   2   5   4 2609.17 218.622   1
   3   5   4 3343.15 216.247   1
   4   5   4 2379.49 192.193   1
   5   5   4 5123.70 511.081   1
 -11   6   4 5545.78 685.124   1
 -10   6   413183.60 1132.13   1
  -9   6   429162.40 1642.81   1
  -8   6   412073.60  668.07   1
  -7   6   415582.50 883.796   1
  -6   6   420283.50 1711.89   1
  -5   6   4 7675.51 639.553   1
  -4   6   4 3456.26  257.50   1
  -3   6   4 6073.08 451.994   1
  -2   6   4 2931.14 230.636   1
  -1   6   4 1098.26 114.664   1
   0   6   411759.20 769.924   1
   1   6   414592.60 739.296   1
   2   6   410233.30 568.519   1
   3   6   4 6773.29 521.782   1
   4   6   4 8012.04 667.745   1
 -11   7   4 2595.90 273.092   1
 -10   7   4 4521.22 363.096   1
  -9   7   4 1891.38 178.309   1
  -8   7   4  912.04  97.848   1
  -6   7   4 2843.02 194.085   1
  -5   7   4 1791.83 157.468   1
  -4   7   4 644.144 80.2008   1
  -3   7   4 2775.18 252.864   1
  -2   7   454130.70 3922.65   1
  -1   7   4 5498.22 329.226   1
   0   7   437659.30 2231.69   1
   1   7   416897.40 1024.32   1
   2   7   417318.60 826.448   1
   3   7   4 4300.74 281.994   1
   4   7   4 4071.72 394.346   1
  -8   8   4 6301.18 503.269   1
  -7   8   4 3251.28 236.063   1
  -6   8   423817.80 1827.27   1
  -5   8   410314.40 840.917   1
  -4   8   462920.70 3250.89   1
  -3   8   451139.30 2415.18   1
  -2   8   442205.60 2473.50   1
  -1   8   4 8184.82 490.347   1
   0   8   424021.90 1388.71   1
   1   8   4 6132.46 551.302   1
   2   8   4 1145.15 151.603   1
 -10   9   4 8193.87 843.646   1
  -9   9   4 5409.60 405.996   1
  -8   9   414431.20 1273.38   1
  -7   9   421149.90 1640.45   1
  -6   9   440236.30 1881.53   1
  -5   9   418485.10 1128.47   1
  -4   9   4 7584.67 506.864   1
  -3   9   424420.30 1478.31   1
  -2   9   4 5038.16 332.186   1
  -1   9   4 951.106 114.725   1
   0   9   4  475.24  79.352   1
 -10  10   4 7077.86 869.904   1
  -9  10   4 5929.00  548.24   1
  -8  10   4 8403.39 597.688   1
  -7  10   415660.00 1344.00   1
  -6  10   4 7442.51 503.817   1
  -5  10   4 3711.25 307.037   1
  -4  10   4 1468.42 145.616   1
  -3  10   4 443.102  83.358   1
   0  10   4 595.848 107.892   1
   1  10   4 3887.52 357.889   1
  -9  11   4 2394.15 323.917   1
  -8  11   4 1585.63 161.669   1
  -6  11   4 498.182 85.2624   1
  -5  11   4  998.56 130.824   1
  -3  11   4 3141.60 382.261   1
  -2  11   4 2935.47 229.723   1
  -1  11   4 4438.22 458.346   1
   0  11   4 3583.22  457.33   1
  -7  12   4 1372.70 231.192   1
  -6  12   4 526.244 101.854   1
  -5  12   4 5433.16 523.341   1
  -4  12   4 8550.70 582.561   1
  -3  12   4 8213.80 699.664   1
  -2  12   4 5455.30 562.813   1
  -6  13   4 5565.16 555.024   1
  -5  13   4 4598.20  649.62   1
   2 -14   511850.50 1077.71   1
   3 -14   5 1921.07 225.286   1
   4 -14   5 3622.84 405.681   1
   5 -14   5 817.388 146.953   1
  -1 -13   5 5004.15 522.061   1
   0 -13   5 8033.54 731.381   1
   1 -13   5 1668.72 173.204   1
   2 -13   5  361.76 88.2528   1
   4 -13   5  869.07 126.174   1
   5 -13   5 290.021 75.6132   1
   6 -13   5 2537.14 273.005   1
  -1 -12   5 609.102 108.098   1
   0 -12   5 2065.70 297.243   1
   1 -12   5 438.903  98.465   1
   2 -12   5 2941.98  273.37   1
   3 -12   5 7492.63 567.834   1
   4 -12   518152.20 1166.76   1
   5 -12   517379.10 1323.57   1
   6 -12   5 8645.28 660.158   1
   7 -12   5 7726.41 947.562   1
  -3 -11   5 674.441 104.919   1
  -2 -11   5 1639.44 233.222   1
  -1 -11   5 3243.30 280.194   1
   0 -11   513144.60 804.843   1
   1 -11   541107.60 3645.44   1
   2 -11   513999.60 1109.84   1
   3 -11   550899.90 4300.13   1
   4 -11   524633.30 2049.77   1
   5 -11   518944.80 1764.54   1
   6 -11   5 9553.11  688.09   1
   7 -11   5 5861.43  842.16   1
   8 -11   5 1158.04 153.135   1
  -3 -10   525281.00 1707.66   1
  -2 -10   5 8078.41 499.733   1
  -1 -10   534759.90 2964.40   1
   0 -10   545343.40 2525.47   1
   1 -10   577228.40 4507.54   1
   2 -10   525940.30 2348.25   1
   3 -10   531908.70 2111.41   1
   4 -10   525827.70 1758.17   1
   5 -10   5 6578.83 535.326   1
   6 -10   5 2225.95 184.002   1
   7 -10   5  324.72 60.1868   1
  -5  -9   513696.00 1064.97   1
  -4  -9   517939.90 1079.56   1
  -3  -9   533536.60 1963.15   1
  -2  -9   545988.80 2822.16   1
  -1  -9   533628.20 2064.86   1
   0  -9   583902.90 2467.90   1
   1  -9   5 6802.95 643.344   1
   2  -9   5 9880.36 882.672   1
   3  -9   5 4802.49 379.764   1
   6  -9   5 2152.96  194.88   1
  -6  -8   510997.70 1042.41   1
  -5  -8   5 7106.49 529.404   1
  -4  -8   528324.90 1797.44   1
  -3  -8   514813.30 1058.88   1
  -2  -8   510251.60  895.05   1
  -1  -8   5  396.01   61.69   1
   0  -8   5  112.36  33.496   1
   1  -8   5 1753.10 165.805   1
   2  -8   5 9011.71 567.681   1
   3  -8   5 6355.28  384.25   1
   4  -8   532529.70 1897.39   1
   5  -8   5 2641.96 252.888   1
   6  -8   519418.40 1326.61   1
   7  -8   512492.50 958.987   1
   8  -8   5 6051.28 550.753   1
  -7  -7   5  901.20 160.307   1
  -6  -7   5 1542.13  216.77   1
  -5  -7   5 7823.40  495.32   1
  -4  -7   5  552.72  91.689   1
  -3  -7   5 805.424 120.899   1
  -2  -7   5 8643.42 554.101   1
  -1  -7   5 2479.04 219.076   1
   0  -7   581190.80 4011.96   1
   1  -7   524093.20 990.304   1
   2  -7   558360.90 4377.43   1
   3  -7   560388.10 3484.59   1
   4  -7   586871.70 5193.32   1
   5  -7   520917.80 1238.03   1
   6  -7   522067.10 1247.82   1
   7  -7   511696.40 860.874   1
   8  -7   5 1919.32 142.821   1
   9  -7   5 541.028 105.135   1
  -7  -6   5 1198.54 151.636   1
  -6  -6   5 2853.70 230.774   1
  -5  -6   5 2046.66 175.531   1
  -4  -6   524258.10 1594.88   1
  -3  -6   513714.80 747.162   1
  -2  -6   584681.00 5808.36   1
  -1  -6   5166472.0 5410.21   1
   0  -6   5158444.0 5134.84   1
   1  -6   5135284.0 4148.90   1
   2  -6   5108847.0 3490.55   1
   3  -6   5102816.0 5200.94   1
   4  -6   539776.30 2624.63   1
   5  -6   5 4411.62 344.056   1
   6  -6   5 6098.05 310.798   1
   7  -6   5 1557.88 169.721   1
  -8  -5   5 3768.73 472.703   1
  -7  -5   513027.90 919.968   1
  -6  -5   5 6456.12  433.89   1
  -5  -5   569828.10 4767.07   1
  -4  -5   572447.10 5092.51   1
  -3  -5   5120187.0 6143.17   1
  -2  -5   5116377.0 3670.67   1
  -1  -5   5220393.0 4253.31   1
   0  -5   5170974.0 3349.27   1
   1  -5   516674.60 1102.77   1
   2  -5   552312.80 2584.54   1
   3  -5   5 1197.16  103.80   1
   4  -5   5 8499.00 505.201   1
   5  -5   5 1298.88 131.186   1
   6  -5   5  419.84 65.9778   1
   7  -5   5 1557.88 136.566   1
   8  -5   5 1484.56  141.79   1
  -9  -4   5 5405.19 592.571   1
  -8  -4   514832.80 889.067   1
  -7  -4   525357.40 1633.80   1
  -6  -4   522437.00 1506.89   1
  -5  -4   590342.30 6708.72   1
  -4  -4   5164090.0 8636.31   1
  -3  -4   516279.20 946.718   1
  -2  -4   5126957.0 3933.66   1
   0  -4   539211.90 716.832   1
   1  -4   521438.80 761.384   1
   2  -4   5 9878.37 634.108   1
   3  -4   553522.80 2896.50   1
   4  -4   5 689.588 80.8808   1
   5  -4   5 6259.97 485.797   1
   6  -4   520260.70 965.065   1
   7  -4   510438.70 696.799   1
   8  -4   5 3115.87  266.82   1
  -9  -3   5 6689.60 667.406   1
  -8  -3   534014.40 2286.93   1
  -7  -3   516223.10 1151.42   1
  -6  -3   542646.40 2222.05   1
  -5  -3   5 5456.78 308.777   1
  -4  -3   542994.00 3031.46   1
  -3  -3   512025.30 752.268   1
  -2  -3   5 1305.38 133.681   1
  -1  -3   516361.00 1245.84   1
   0  -3   518670.50 1248.89   1
   1  -3   596329.50 2787.12   1
   2  -3   529498.10 1432.40   1
   3  -3   5114433.0 4201.44   1
   4  -3   570394.70 4351.25   1
   5  -3   534864.40 1953.09   1
   6  -3   526244.00  981.72   1
   7  -3   5 9038.30  597.04   1
   8  -3   5 1694.15 193.452   1
  -9  -2   5 5052.37 578.591   1
  -8  -2   5 7645.75 514.147   1
  -6  -2   5  311.17  49.392   1
  -5  -2   5 8112.60 612.476   1
  -4  -2   524645.90 1463.15   1
  -3  -2   5 8493.47 669.082   1
  -2  -2   5421110.0 5671.65   1
  -1  -2   5287039.0 3921.76   1
   0  -2   5169094.0 2779.78   1
   1  -2   5366994.011304.20   1
   2  -2   5192300.0 3762.50   1
   3  -2   5151617.0 5381.23   1
   4  -2   5 8143.26 512.563   1
   5  -2   516407.00 663.506   1
   6  -2   5 6241.00  553.00   1
   7  -2   5 2773.08 192.736   1
  -8  -1   5 3789.63 331.193   1
  -7  -1   512274.40 1048.07   1
  -6  -1   516892.20 1156.73   1
  -5  -1   5162861.0 5343.13   1
  -4  -1   5167420.0 3371.56   1
  -3  -1   5132831.0 3250.98   1
  -2  -1   5501519.0 6656.89   1
  -1  -1   5548251.0 7167.46   1
   0  -1   553199.40 853.405   1
   1  -1   5164755.0 4188.89   1
   2  -1   513208.90 866.572   1
   3  -1   541241.50 1352.51   1
   4  -1   5 3014.01 243.756   1
   5  -1   5 2581.66 252.018   1
   6  -1   5  195.72 45.8872   1
   8  -1   5 494.618 130.771   1
 -10   0   5 1832.70 232.886   1
  -9   0   513895.70 1244.81   1
  -8   0   5 9946.07 712.072   1
  -7   0   573262.30 1651.09   1
  -6   0   520816.70 1468.77   1
  -5   0   5496630.016476.40   1
  -4   0   5111102.0 3299.87   1
  -3   0   5191056.0 3829.00   1
  -2   0   5384102.0 5181.19   1
  -1   0   5150769.0 2943.24   1
   0   0   517625.20 828.422   1
   1   0   541204.90 775.422   1
   2   0   5 886.848 91.7224   1
   4   0   5 2372.66 167.562   1
   5   0   5 1577.68 170.796   1
   6   0   5 6040.40 696.371   1
   7   0   5 1537.42 185.071   1
 -10   1   5 7052.64 639.928   1
  -9   1   536948.50 2099.04   1
  -8   1   529532.40 1852.54   1
  -7   1   5127799.0 7450.09   1
  -6   1   539920.00 1658.34   1
  -5   1   5152334.0 4972.42   1
  -4   1   563061.30 1968.78   1
  -3   1   5 4703.22 360.731   1
  -2   1   534525.40 1609.11   1
  -1   1   526955.10 1188.66   1
   0   1   5 2427.53 163.576   1
   1   1   529587.40 901.332   1
   2   1   533639.20 1746.06   1
   3   1   5 7825.17  421.07   1
   4   1   529880.60 2032.83   1
   5   1   514764.70 1086.30   1
   6   1   510300.20 1094.06   1
   7   1   5 1314.06 234.175   1
 -11   2   5 4333.59 542.439   1
 -10   2   512117.60 779.366   1
  -9   2   520834.00 1301.95   1
  -8   2   5 7318.80 629.648   1
  -7   2   5 4240.61 282.621   1
  -6   2   5 1840.41 164.736   1
  -5   2   5 5551.74 511.139   1
  -4   2   517329.10 1032.06   1
  -3   2   510010.00 678.339   1
  -2   2   521562.00 942.713   1
  -1   2   575762.60 2636.90   1
   0   2   536481.00 1382.84   1
   1   2   597731.30 4951.90   1
   2   2   5149560.0 8129.06   1
   3   2   5 5753.22 351.944   1
   4   2   521874.40 1239.40   1
   5   2   5 7992.36 568.584   1
 -11   3   5 1524.12 203.008   1
 -10   3   5 384.552 107.071   1
  -6   3   562600.00 3727.98   1
  -5   3   5 924.768 101.569   1
  -4   3   5130400.0 4607.76   1
  -3   3   533705.30 1336.54   1
  -2   3   5355538.0 6642.45   1
  -1   3   5118811.0 4191.43   1
   0   3   551701.70 2955.94   1
   1   3   544702.60 1839.44   1
   2   3   546980.60 3008.49   1
   3   3   5 1014.42 119.119   1
   4   3   5 7789.83  570.16   1
   5   3   5 851.472 121.972   1
 -10   4   5 5191.20 422.213   1
  -9   4   5 6001.60 483.413   1
  -8   4   516850.60 1360.41   1
  -7   4   528821.90 2190.03   1
  -6   4   5156484.0 3576.04   1
  -5   4   553471.90 3607.34   1
  -4   4   5202716.0 6915.69   1
  -3   4   5102964.0 4152.19   1
  -2   4   5112084.0 4251.83   1
  -1   4   570713.50 4073.89   1
   0   4   510880.60 680.101   1
   1   4   510600.80 555.984   1
   2   4   5 9103.07 690.768   1
   3   4   5  795.24  95.316   1
   5   4   5 426.836  76.442   1
 -11   5   5 1945.69  220.55   1
 -10   5   516970.30 1195.88   1
  -9   5   533775.10 2745.67   1
  -8   5   516030.10  909.06   1
  -7   5   588971.00 2338.52   1
  -6   5   581801.70 5468.51   1
  -5   5   531605.70 1628.46   1
  -4   5   555229.70 3868.26   1
  -3   5   519597.20 1133.92   1
  -2   5   5 4013.22 310.415   1
  -1   5   5 1254.58 143.097   1
   0   5   5 523.037 72.2692   1
   1   5   513504.80 945.949   1
   2   5   5 1071.91 138.818   1
   3   5   5 7447.69 497.088   1
   4   5   5 3789.63 274.558   1
   5   5   5 5350.92 539.847   1
 -11   6   5 6512.49 844.122   1
 -10   6   517835.60 1332.83   1
  -9   6   520681.30 1279.91   1
  -8   6   5 3703.94 250.743   1
  -7   6   514893.80 981.202   1
  -6   6   515299.20 1086.00   1
  -5   6   5 3805.66 314.619   1
  -4   6   5 487.085 67.9756   1
  -3   6   521316.00 1638.12   1
  -2   6   5  811.11 106.515   1
  -1   6   514752.50 1508.53   1
   0   6   5 7074.49 529.893   1
   1   6   533996.00 1969.18   1
   2   6   5 5611.51  407.51   1
   3   6   5 9403.18 587.638   1
   4   6   5 5719.90 543.023   1
 -11   7   5 1129.63 164.689   1
 -10   7   5 4189.97 321.061   1
  -9   7   5 282.912   50.46   1
  -8   7   5  379.47 67.0112   1
  -7   7   5 1653.24 184.596   1
  -6   7   5 2025.00  199.80   1
  -5   7   5 9482.86 473.267   1
  -4   7   5 1383.84 128.712   1
  -3   7   557465.70 4065.65   1
  -2   7   539816.20 1736.00   1
  -1   7   538742.10 2389.52   1
   0   7   522138.50 1249.84   1
   1   7   526114.60 1729.12   1
   2   7   5 8654.58 595.392   1
   3   7   5 3509.38 349.516   1
 -10   8   5 270.274 90.7488   1
  -9   8   5 3588.01 280.332   1
  -8   8   510197.00  656.37   1
  -7   8   520845.60 1414.92   1
  -6   8   537052.40 2302.18   1
  -5   8   533073.10 2004.10   1
  -4   8   567013.70 4141.92   1
  -3   8   553139.50 3005.98   1
  -2   8   515575.00 866.112   1
  -1   8   516004.80 1060.15   1
   0   8   510391.80 562.709   1
   1   8   5 2687.39  314.15   1
 -10   9   5 7809.26 733.471   1
  -9   9   511824.40  756.83   1
  -8   9   513978.30 1161.02   1
  -7   9   531109.90 1936.65   1
  -6   9   527682.30 2142.97   1
  -5   9   514313.70 1014.55   1
  -4   9   511735.40 779.976   1
  -3   9   521129.50 1755.95   1
  -2   9   5 569.777 92.6156   1
  -1   9   5 1597.60 162.278   1
 -10  10   5 5759.29 564.622   1
  -9  10   511610.10 752.095   1
  -8  10   5 7668.50 527.171   1
  -7  10   520695.70 1312.00   1
  -6  10   5 2914.92  218.12   1
  -5  10   5 3177.58 231.117   1
  -3  10   5 331.968 79.4392   1
  -1  10   5  379.86 86.1458   1
   0  10   5 2827.05 248.836   1
  -9  11   5 2364.88 238.287   1
  -5  11   5 331.604 84.4944   1
  -4  11   5 1011.24 131.652   1
  -3  11   5 5505.64 546.112   1
  -2  11   5 4202.93 462.886   1
  -1  11   5 4729.31  583.17   1
  -8  12   5 1138.39 157.903   1
  -7  12   5 1921.95 249.011   1
  -6  12   5 3745.44 383.112   1
  -5  12   5 7349.63 732.134   1
  -4  12   510271.80 1122.96   1
  -3  12   5 6149.70 586.582   1
   2 -14   6 6663.46 657.938   1
   3 -14   6 1422.04 184.025   1
   4 -14   6 1598.40 211.894   1
  -1 -13   6 2698.80 366.767   1
   0 -13   6 2856.90 265.112   1
   1 -13   6 317.196 79.7888   1
   4 -13   6 1938.64  205.18   1
   5 -13   6 521.209  89.037   1
   6 -13   6 4149.94  587.51   1
  -1 -12   6 408.444 85.6904   1
   0 -12   6 4070.44  523.16   1
   2 -12   6 6875.73 563.856   1
   3 -12   6 7803.96 639.582   1
   4 -12   620897.60 1564.14   1
   5 -12   611588.50 723.408   1
   6 -12   6 6760.13 846.866   1
   7 -12   6 7382.25 785.309   1
  -2 -11   6 2996.47 367.853   1
  -1 -11   6 3156.19 269.664   1
   0 -11   622177.20 1408.78   1
   1 -11   619639.20 1421.02   1
   2 -11   616811.70 1249.92   1
   3 -11   632710.30 2036.48   1
   4 -11   618200.70 1510.99   1
   5 -11   611898.40 842.098   1
   6 -11   6 6263.14 691.684   1
   7 -11   6 2937.64 356.636   1
  -4 -10   6 3357.04  289.70   1
  -3 -10   620609.50 1343.72   1
  -2 -10   6 6420.82  487.19   1
  -1 -10   631166.40 2835.23   1
   0 -10   643226.60 1767.23   1
   1 -10   634774.80 2398.13   1
   2 -10   621673.70 1610.59   1
   3 -10   614282.60 1061.25   1
   4 -10   6 9570.71 823.729   1
   5 -10   6 1968.70 168.606   1
   6 -10   6 344.102  69.006   1
  -5  -9   611350.80 762.826   1
  -4  -9   619813.40 1103.56   1
  -3  -9   619771.20 1304.86   1
  -2  -9   625220.60 1476.93   1
  -1  -9   615855.80 1171.06   1
   0  -9   629711.40 2175.31   1
   1  -9   6 3079.14 294.097   1
   2  -9   6 7039.21 615.826   1
   3  -9   6 495.063   83.66   1
   4  -9   6 2428.52 214.861   1
   6  -9   6 3290.17 527.712   1
   7  -9   6 8078.41  591.41   1
  -6  -8   611449.00  922.34   1
  -5  -8   6 326.886 82.8064   1
  -4  -8   625908.10 1529.12   1
  -3  -8   6 376.748 70.2642   1
  -2  -8   6 896.404 116.167   1
  -1  -8   6 7081.22 449.361   1
   0  -8   6 2192.11 184.471   1
   1  -8   6 4452.89 197.521   1
   2  -8   613314.90  766.19   1
   3  -8   625593.60 1503.81   1
   4  -8   631495.60 1480.10   1
   5  -8   6 8932.14 672.911   1
   6  -8   622383.20 1304.60   1
   7  -8   615393.40 1389.58   1
   8  -8   6 1407.75 208.611   1
  -6  -7   6 5196.97 373.426   1
  -4  -7   6 1282.36 141.808   1
  -3  -7   6  271.92  67.609   1
  -2  -7   6 8511.91  603.38   1
  -1  -7   620900.50 1515.09   1
   0  -7   693942.30 5510.87   1
   1  -7   666131.30 3862.54   1
   2  -7   669637.90 4216.96   1
   3  -7   6109660.0 6053.42   1
   4  -7   663741.10 1974.32   1
   5  -7   621706.10 1214.00   1
   6  -7   616202.70 1084.51   1
   7  -7   6 8112.60 542.221   1
  -6  -6   6 3578.43 266.797   1
  -5  -6   610336.80 673.055   1
  -4  -6   641416.30 2360.72   1
  -3  -6   633511.00 2317.54   1
  -2  -6   6102061.0 5903.81   1
  -1  -6   6235603.011290.20   1
   0  -6   6110317.0 3467.54   1
   1  -6   6153664.0 4970.56   1
   2  -6   660402.90 3622.65   1
   3  -6   697781.30 5272.12   1
   4  -6   6 8403.39 476.684   1
   5  -6   6 5875.22 401.646   1
   6  -6   6 1704.86 140.386   1
   8  -6   6  299.29  99.302   1
  -8  -5   6 3600.00  344.40   1
  -7  -5   614837.70 1101.16   1
  -6  -5   6 6766.71 431.042   1
  -5  -5   680423.30 4531.77   1
  -4  -5   654943.40 4008.24   1
  -3  -5   6156223.0 7715.28   1
  -2  -5   675839.70 4615.54   1
  -1  -5   6249680.0 7605.13   1
   0  -5   643185.00 3300.02   1
   1  -5   643101.90 2840.10   1
   2  -5   6 2360.02 208.894   1
   3  -5   614285.00 688.435   1
   4  -5   6 1690.03 135.663   1
   5  -5   6 2651.22 277.016   1
   6  -5   6 2461.15 222.253   1
   7  -5   6 3767.50 261.479   1
   8  -5   6 3631.27 337.456   1
  -9  -4   611172.50  898.45   1
  -8  -4   6 7974.49 605.454   1
  -7  -4   625564.80 1477.38   1
  -6  -4   624652.10 1566.96   1
  -5  -4   6112178.0 7221.09   1
  -4  -4   655894.40 3716.52   1
  -3  -4   635603.90 2192.58   1
  -2  -4   642849.00 2910.42   1
  -1  -4   6 1020.16  106.68   1
   0  -4   619931.80 1222.62   1
   1  -4   6 1241.86 169.152   1
   2  -4   664953.60 3221.43   1
   3  -4   6 3947.61 319.176   1
   4  -4   618012.30 1258.89   1
   5  -4   620715.80 1496.87   1
   6  -4   630223.80 2336.54   1
   7  -4   6 9922.15 589.691   1
   8  -4   6 4530.64 413.283   1
  -9  -3   611323.10 870.434   1
  -8  -3   621709.10 1202.29   1
  -7  -3   6 8522.98 594.541   1
  -6  -3   626709.40 1693.13   1
  -5  -3   6 7236.90 462.781   1
  -4  -3   6 8977.56 604.505   1
  -3  -3   6 165.123  47.031   1
  -2  -3   612301.00 898.371   1
  -1  -3   663938.20 2103.80   1
   0  -3   6103504.0 3030.60   1
   1  -3   621978.10 1360.94   1
   2  -3   6306418.0 9177.86   1
   3  -3   657811.40 3520.04   1
   4  -3   6108090.0 6023.07   1
   5  -3   634213.90 1975.48   1
   6  -3   620400.40 1182.63   1
   7  -3   6 5294.02 625.736   1
   8  -3   6 2104.97 234.906   1
  -9  -2   6 3032.70 225.787   1
  -8  -2   6 276.224 89.4156   1
  -6  -2   6 2132.59 170.866   1
  -5  -2   6 984.704  143.72   1
  -4  -2   646053.20 2935.73   1
  -3  -2   629984.40 2084.85   1
  -2  -2   6282035.0 5321.32   1
  -1  -2   6242025.0 4575.23   1
   0  -2   6242793.0 4956.96   1
   1  -2   679795.00 2740.06   1
   2  -2   6389451.012980.40   1
   3  -2   620664.10 1411.63   1
   4  -2   622467.00 1756.71   1
   5  -2   612746.40 641.272   1
   6  -2   6 6411.21 464.406   1
   7  -2   6 411.278 92.4768   1
 -10  -1   6  600.74 134.315   1
  -8  -1   6 7802.19 604.177   1
  -7  -1   6 500.417 86.3482   1
  -6  -1   666837.80 4575.98   1
  -5  -1   630053.70 1969.37   1
  -4  -1   6125493.0 4513.15   1
  -3  -1   6154945.0 3141.17   1
  -2  -1   6223341.0 4281.67   1
  -1  -1   6229882.0 4382.26   1
   0  -1   6155907.0 3522.06   1
   1  -1   656202.20 1782.77   1
   2  -1   663685.60 3467.43   1
   3  -1   611075.50 572.506   1
   4  -1   6 5587.56 455.975   1
 -10   0   6 3915.00 450.504   1
  -9   0   6 9649.13  738.69   1
  -8   0   614020.90 911.757   1
  -7   0   614496.20  999.32   1
  -6   0   6125387.0 7620.23   1
  -5   0   6174707.0 5400.30   1
  -4   0   653324.00 2941.92   1
  -3   0   6157752.0 3185.38   1
  -2   0   6154331.0 3079.94   1
  -1   0   667324.70 2070.57   1
   0   0   615984.50 1122.70   1
   1   0   6 71.4025  24.167   1
   3   0   6 4317.80  328.55   1
   4   0   6 1039.42 134.763   1
   5   0   613089.60 1036.55   1
   6   0   6 4470.26 438.602   1
   7   0   6 3573.65 466.284   1
 -10   1   6 6188.97 588.452   1
  -9   1   624529.80 2001.60   1
  -8   1   632364.00 1615.50   1
  -7   1   617865.00 1483.63   1
  -6   1   649164.20 3104.22   1
  -5   1   6 5042.42 389.135   1
  -4   1   620292.00 1011.39   1
  -3   1   6 3851.44  248.24   1
  -2   1   6 631.014 71.3408   1
  -1   1   658134.00 2251.97   1
   0   1   6 467.424 61.4008   1
   1   1   641746.70 2455.93   1
   2   1   638592.60 2549.92   1
   3   1   631148.70 1415.45   1
   4   1   620431.80 1389.38   1
 -11   2   6 2706.08 323.564   1
 -10   2   6 6369.64  604.96   1
  -9   2   6 1695.79 214.136   1
  -8   2   6 4080.65 268.296   1
  -7   2   611210.60 667.044   1
  -6   2   615138.80 1104.90   1
  -5   2   635993.70 2238.70   1
  -3   2   6106968.0 3885.47   1
  -2   2   631371.50 1275.26   1
  -1   2   689018.70 4588.78   1
   0   2   695221.60 5356.95   1
   1   2   6119605.0 7214.22   1
   2   2   664556.60 3948.40   1
   3   2   613593.20 981.688   1
   4   2   611012.40 812.236   1
   5   2   6 8242.82 535.661   1
   6   2   6 786.242 210.861   1
  -9   3   6 3601.20 296.449   1
  -7   3   627685.60 2000.01   1
  -6   3   638459.10 2216.04   1
  -5   3   673820.90 4760.18   1
  -4   3   656135.80 3411.79   1
  -3   3   6245233.0 8210.58   1
  -2   3   6207881.0 6364.92   1
  -1   3   685731.80 4678.94   1
   0   3   665372.30 4162.47   1
   1   3   664516.00 3510.28   1
   2   3   612124.20 940.339   1
   3   3   6 6493.14 381.949   1
   4   3   6 2072.98 171.193   1
   5   3   6 217.268  64.856   1
 -11   4   6 1642.68  216.43   1
 -10   4   6 8822.84  777.74   1
  -9   4   613651.60 724.408   1
  -8   4   623528.50 1475.61   1
  -7   4   665387.60 3625.97   1
  -6   4   6104155.0 7080.70   1
  -5   4   6132569.0 6845.08   1
  -4   4   661767.20 3941.69   1
  -3   4   6164950.0 5596.61   1
  -2   4   670113.80 4586.16   1
  -1   4   634210.20 2260.21   1
   0   4   6 1377.89 127.693   1
   1   4   611348.60 882.068   1
   2   4   6 941.876 115.394   1
   3   4   6 226.503  68.327   1
   4   4   6 1604.00 137.772   1
   5   4   6 1479.94 241.592   1
 -11   5   6 6091.80 497.959   1
 -10   5   619387.80 1436.96   1
  -9   5   629542.70 1722.24   1
  -8   5   624633.30 1459.64   1
  -7   5   684111.60 3955.87   1
  -6   5   625020.90 1850.71   1
  -5   5   656648.80 3584.43   1
  -4   5   6 4863.67  348.70   1
  -3   5   6 8994.63 589.905   1
  -2   5   6 4248.43 333.722   1
   0   5   611238.10 865.042   1
   1   5   6 1732.22 177.301   1
   2   5   612914.00 968.213   1
   3   5   6 4994.25 431.087   1
   4   5   6 6363.25 695.594   1
 -11   6   611839.60 1101.16   1
 -10   6   611111.30 634.568   1
  -9   6   611018.70 883.847   1
  -8   6   6 2595.90 212.971   1
  -7   6   612492.50 983.576   1
  -6   6   6  342.25   77.70   1
  -4   6   6 2348.37 174.456   1
  -3   6   6 9194.89 565.751   1
  -2   6   6 2657.40 200.014   1
  -1   6   613973.60 1037.88   1
   0   6   649448.40 3073.15   1
   1   6   616271.60 1155.69   1
   2   6   615677.50 841.411   1
   3   6   6 8137.84 580.952   1
 -11   7   6 2522.05  326.43   1
 -10   7   6 1305.38 158.249   1
  -7   7   6 4210.71 285.516   1
  -6   7   6 9838.66 749.876   1
  -5   7   613458.30 1034.81   1
  -4   7   626647.30 1772.79   1
  -3   7   696640.20 5440.23   1
  -2   7   658922.70 2927.44   1
  -1   7   621700.20 1210.89   1
   0   7   644074.80 3703.34   1
   1   7   611646.70 744.648   1
   2   7   6 7871.24 530.546   1
   3   7   6 1179.24 168.266   1
 -10   8   6 1605.60 348.609   1
  -9   8   6 4755.48 489.616   1
  -8   8   617103.40 1326.11   1
  -7   8   623799.20 2017.85   1
  -6   8   642366.00 2358.81   1
  -5   8   630342.20 1825.51   1
  -4   8   657811.40 3544.09   1
  -3   8   626621.20 1357.49   1
  -2   8   619418.40 1438.09   1
  -1   8   6 7673.76 469.536   1
   0   8   6 9289.10 657.312   1
   2   8   6 753.503  137.25   1
 -10   9   6 9298.75 993.229   1
  -9   9   6 6174.82 605.066   1
  -8   9   618752.60 1013.36   1
  -7   9   620036.40 1647.64   1
  -6   9   625281.00 1434.18   1
  -5   9   610076.10 871.298   1
  -4   9   617098.20 938.857   1
  -3   9   6 6451.30 457.824   1
  -2   9   6  858.49  105.48   1
  -1   9   6 301.717 87.5448   1
   1   9   6 354.946 100.606   1
  -9  10   6 5674.61 631.265   1
  -8  10   6 9655.03  536.50   1
  -7  10   6 6844.25 441.778   1
  -6  10   6 1345.42 140.851   1
  -2  10   6 439.322 91.3856   1
  -1  10   6 2318.42 243.639   1
  -7  11   6 381.421 93.3534   1
  -5  11   6 3222.83 353.109   1
  -4  11   6 3305.10 321.944   1
  -3  11   610211.10 846.799   1
  -2  11   6 5291.11 520.818   1
  -6  12   6 4046.23 516.513   1
  -5  12   611200.00  958.82   1
   3 -13   7 657.922 110.295   1
   4 -13   7 1868.83 205.775   1
  -2 -12   7 448.592 118.608   1
   0 -12   7 5377.29 557.308   1
   1 -12   7 1178.55 182.636   1
   2 -12   7 6686.33 538.047   1
   3 -12   710897.30 904.017   1
   4 -12   711915.90  709.54   1
   5 -12   7 6714.16 689.935   1
   6 -12   7 3935.05 402.727   1
  -3 -11   7 801.456 116.637   1
  -2 -11   7 4984.36 526.676   1
  -1 -11   7 7635.26 597.679   1
   0 -11   721059.80 1770.46   1
   1 -11   714837.70 747.913   1
   2 -11   711429.70 635.045   1
   3 -11   727838.90 2272.50   1
   4 -11   7 5979.93 451.607   1
   5 -11   7 6842.60 598.893   1
   6 -11   7 1494.60 163.145   1
   7 -11   7 1203.40 167.206   1
  -4 -10   7 7532.50 543.305   1
  -3 -10   724217.60 1746.06   1
  -2 -10   7 5107.96 384.509   1
  -1 -10   737810.80 3344.54   1
   0 -10   722967.40 1212.40   1
   1 -10   725201.60 1644.65   1
   2 -10   7 2911.68 247.137   1
   3 -10   7 5736.55 513.517   1
   4 -10   7 719.312 93.3336   1
   5 -10   7 186.596 59.2844   1
   6 -10   7 1002.36 122.208   1
   7 -10   7 571.688 101.378   1
  -5  -9   718066.00 1102.16   1
  -4  -9   7 9557.02 668.678   1
  -3  -9   716453.20 918.413   1
  -2  -9   7 9918.17 591.565   1
  -1  -9   711303.90 752.746   1
   0  -9   7 201.356 47.1108   1
   2  -9   7 427.249 73.9986   1
   3  -9   7 2986.62 208.763   1
   4  -9   7 5295.47 369.672   1
   5  -9   7 2894.44 261.468   1
   6  -9   711180.90 831.116   1
   7  -9   7 6454.52 645.934   1
  -6  -8   7 5025.39 489.141   1
  -5  -8   7 1975.80 258.699   1
  -4  -8   716103.60  824.85   1
   0  -8   7 1469.19 150.254   1
   1  -8   7 1526.46 139.871   1
   2  -8   729694.20 1037.37   1
   3  -8   733819.20 1537.40   1
   4  -8   723448.80 1543.55   1
   5  -8   716422.40 1337.89   1
   6  -8   727420.00 2040.07   1
   7  -8   7 7432.16 1400.05   1
  -7  -7   7  426.01 112.694   1
  -6  -7   7 2360.02 276.906   1
  -4  -7   7  998.56 128.296   1
  -2  -7   724523.60 1879.20   1
  -1  -7   7 9655.03 664.238   1
   0  -7   7148657.0 3778.49   1
   1  -7   718867.80 1480.74   1
   2  -7   795635.60 5319.10   1
   3  -7   792562.00 2397.41   1
   4  -7   732677.80 1420.85   1
   5  -7   716233.30 1223.14   1
   6  -7   712945.90 985.335   1
   7  -7   7 2292.49 241.315   1
  -8  -6   7 997.296  173.69   1
  -7  -6   7  334.89  79.056   1
  -6  -6   7 9133.63 680.458   1
  -5  -6   7 6222.05 403.866   1
  -4  -6   730328.20 1981.83   1
  -3  -6   7 8275.54 502.154   1
  -2  -6   7122906.0 6380.56   1
  -1  -6   756074.20 3911.94   1
   0  -6   7125415.0 6353.27   1
   1  -6   747019.60 2936.01   1
   2  -6   760206.40 3680.55   1
   3  -6   732985.80 1983.29   1
   4  -6   7 4773.43 389.668   1
   5  -6   7 4708.70 282.714   1
   6  -6   7  676.52 82.7118   1
  -8  -5   7 8246.46 788.231   1
  -7  -5   7 1838.69  168.09   1
  -6  -5   7 9527.71  798.45   1
  -5  -5   745147.80 2392.52   1
  -4  -5   727922.40 2215.75   1
  -3  -5   750904.40 4214.58   1
  -2  -5   770018.40 4789.44   1
  -1  -5   758269.10 3331.18   1
   0  -5   728324.90 1911.89   1
   1  -5   7 4853.91 367.858   1
   2  -5   715006.30  570.85   1
   3  -5   7 859.076 132.481   1
   4  -5   7 581.774 81.5256   1
   5  -5   7 1434.89 125.004   1
   6  -5   7 2510.01  175.35   1
   7  -5   7 5674.61 501.698   1
  -9  -4   7 7522.09 634.864   1
  -8  -4   7 8217.42 502.201   1
  -7  -4   7 8628.55 564.771   1
  -6  -4   719262.70 1376.80   1
  -5  -4   742316.60 2242.24   1
  -4  -4   713374.90 735.534   1
  -3  -4   7 5970.65  503.80   1
  -2  -4   712472.40 929.178   1
  -1  -4   7 941.262 104.926   1
   0  -4   731898.00 1325.21   1
   1  -4   721570.80 1007.53   1
   2  -4   7 2174.36 181.857   1
   3  -4   718607.70 1478.68   1
   4  -4   711075.50 902.959   1
   5  -4   727320.80 1533.89   1
   6  -4   717902.40 1391.52   1
   7  -4   7 8650.86 693.855   1
  -9  -3   7 3953.89 387.341   1
  -8  -3   711981.50 759.652   1
  -6  -3   715006.30 1198.05   1
  -5  -3   7 4617.20 275.877   1
  -4  -3   7 6282.15  515.19   1
  -3  -3   7 826.563  97.175   1
  -2  -3   712062.60 900.606   1
  -1  -3   745152.00 2566.88   1
   0  -3   7 9801.00  920.70   1
   1  -3   7123798.0 4039.24   1
   2  -3   766182.70 3776.58   1
   3  -3   778187.30 4591.36   1
   4  -3   733628.20 2123.54   1
   5  -3   718804.60 1256.11   1
   6  -3   7 5993.86 453.681   1
   7  -3   7 4839.98 492.556   1
  -9  -2   7 411.278 106.267   1
  -8  -2   7  522.58 90.0684   1
  -7  -2   7 9292.96 582.256   1
  -5  -2   738576.90 2934.37   1
  -4  -2   716338.00 1050.68   1
  -3  -2   7 6371.23 566.722   1
  -2  -2   7254208.0 5858.69   1
  -1  -2   739299.10 1161.69   1
   0  -2   728382.10 1118.64   1
   1  -2   7147786.012809.20   1
   2  -2   735051.30 2366.46   1
   3  -2   714636.20 1038.01   1
   4  -2   7 6953.89 523.689   1
   5  -2   7 9407.06 725.485   1
   6  -2   7 163.584 47.8346   1
   7  -2   7 442.682 106.042   1
 -10  -1   7  681.21 120.582   1
  -9  -1   7 2698.80 334.558   1
  -8  -1   7 6441.67 566.636   1
  -7  -1   712038.50 958.953   1
  -6  -1   717410.80 1303.67   1
  -5  -1   753277.90 4076.28   1
  -4  -1   772479.40 3871.38   1
  -3  -1   727725.60 1824.95   1
  -2  -1   7211526.0 4148.48   1
  -1  -1   769305.80 2300.89   1
   0  -1   7 5899.78 657.494   1
   1  -1   764206.50 3532.26   1
   2  -1   7 1173.75 124.706   1
   3  -1   7 5234.52  434.10   1
   4  -1   7 478.734  78.768   1
   5  -1   7 165.637 55.8558   1
   6  -1   7 1765.68 163.038   1
 -10   0   7 7947.72 681.106   1
  -9   0   714484.10 1047.04   1
  -8   0   7 8513.75 618.209   1
  -7   0   755018.40 2838.18   1
  -6   0   744179.80 2816.55   1
  -5   0   7119274.0 6727.61   1
  -4   0   7 2931.14 257.706   1
  -3   0   734909.20 1741.35   1
  -2   0   7 9169.98 632.016   1
  -1   0   7 1704.86 163.508   1
   0   0   718477.00 1454.45   1
   1   0   7 211.702  51.507   1
   2   0   716504.50 894.151   1
   3   0   7 3888.77 346.722   1
   4   0   712708.10 816.165   1
   5   0   711498.30 761.333   1
   6   0   7 7342.78 726.651   1
 -10   1   7 7325.65 547.776   1
  -9   1   723823.90 1944.81   1
  -8   1   7 5478.96 365.659   1
  -7   1   722168.20 1342.99   1
  -6   1   7 876.752 103.043   1
  -5   1   7 6302.77 509.684   1
  -4   1   7 3578.43 302.689   1
  -3   1   7 8547.00 674.885   1
  -2   1   743376.40 3323.99   1
  -1   1   7 8896.26 722.491   1
   0   1   734681.60 2063.43   1
   1   1   763529.20 3926.94   1
   2   1   761523.80 3497.36   1
   3   1   721295.60 1368.82   1
   4   1   728601.60 1684.44   1
   5   1   710186.90 563.189   1
   6   1   7 3458.62 425.784   1
 -11   2   7 3318.91 425.162   1
 -10   2   7 4218.50 332.544   1
  -9   2   7 975.313 144.907   1
  -7   2   7 454.969 69.1092   1
  -6   2   7 951.106 107.323   1
  -5   2   712365.40  778.40   1
  -4   2   741079.20 2784.82   1
  -3   2   739784.30 2513.20   1
  -2   2   7147656.0 5387.33   1
  -1   2   774196.30 4407.27   1
   0   2   7124553.0 7545.43   1
   1   2   783665.60 4830.48   1
   2   2   743727.00 2250.02   1
   3   2   7 7444.24  490.07   1
   5   2   7 3489.26 317.797   1
  -8   3   7 2144.62 170.421   1
  -7   3   727682.30 1766.96   1
  -6   3   764979.10 4353.86   1
  -5   3   726958.40 1582.79   1
  -4   3   7175234.0 8899.65   1
  -3   3   7101959.0 5511.29   1
  -2   3   7226157.011052.00   1
  -1   3   728679.40 1835.75   1
   0   3   790956.50 5223.54   1
   1   3   720993.10 1188.10   1
   2   3   713537.30 726.024   1
   3   3   7 1311.16 152.806   1
   4   3   7 758.452 124.481   1
 -11   4   7 1269.50 174.587   1
 -10   4   7 9298.75 528.436   1
  -9   4   7 5881.36 446.336   1
  -8   4   725303.30 1644.78   1
  -7   4   746207.80 2803.08   1
  -6   4   7109164.0 6978.05   1
  -5   4   728150.10 2060.34   1
  -4   4   7116479.0 6088.61   1
  -3   4   742316.60 2345.09   1
  -2   4   756079.00 4338.36   1
  -1   4   7 1040.71 105.813   1
   0   4   7 4038.60 325.376   1
   3   4   7 1891.38 231.367   1
   4   4   7 2371.69 252.266   1
 -11   5   7 4069.16 395.498   1
 -10   5   718785.40 1038.91   1
  -9   5   711526.20 891.088   1
  -8   5   720369.00 1324.44   1
  -7   5   730331.70 2075.99   1
  -6   5   718276.30 1314.05   1
  -5   5   7 9621.65 529.686   1
  -4   5   7 5730.49 369.416   1
  -1   5   7 1908.82 196.605   1
   0   5   7 619.512 98.0666   1
   1   5   715470.40 1114.44   1
   2   5   7 6428.83 489.098   1
   3   5   7 7106.49 551.322   1
 -11   6   7 4696.36 564.687   1
 -10   6   7 6234.68 559.037   1
  -9   6   7 1718.93 169.986   1
  -8   6   7 3093.58 263.639   1
  -7   6   7 2651.22 230.675   1
  -6   6   7  756.25  110.00   1
  -5   6   7 413.309 68.7154   1
  -4   6   7 2586.74 242.094   1
  -3   6   7 7470.15 573.895   1
  -2   6   7 5334.84 410.485   1
  -1   6   747545.80 2725.63   1
   0   6   724520.40 1872.82   1
   1   6   723461.00 1421.42   1
   2   6   7 8924.58 606.497   1
   3   6   7 7903.21 775.208   1
 -10   7   7 525.326 100.848   1
  -9   7   7 1278.78 131.597   1
  -7   7   715982.00 1286.96   1
  -6   7   7 6084.00  374.40   1
  -5   7   717363.30 1106.87   1
  -4   7   746057.50 3056.05   1
  -3   7   761295.90 3589.91   1
  -2   7   719934.60 1267.89   1
  -1   7   727195.30 1929.45   1
   0   7   714392.80 1012.55   1
   1   7   7 9262.14 596.688   1
   2   7   7 1861.06  237.27   1
 -10   8   7  605.16 111.192   1
  -9   8   7 8852.93  637.93   1
  -8   8   7 6387.21 487.512   1
  -7   8   724885.10 1586.97   1
  -6   8   713740.50 1038.57   1
  -5   8   715690.10 1124.83   1
  -4   8   732605.50 2592.99   1
  -3   8   712474.70 884.585   1
  -2   8   7 6882.36 520.989   1
  -1   8   7 6733.84 454.612   1
   0   8   7 1026.56 142.898   1
   1   8   7 364.046 101.124   1
 -10   9   7 4858.09 607.784   1
  -9   9   7 7118.30 523.094   1
  -8   9   7 8064.04 486.716   1
  -7   9   717993.50 1048.97   1
  -6   9   7 8968.09 744.342   1
  -5   9   7 5089.40 342.432   1
  -4   9   7 5617.50 407.728   1
  -3   9   7 564.538  105.97   1
   0   9   7  585.64 125.356   1
  -9  10   7 3803.19 371.253   1
  -8  10   7 1204.09 155.456   1
  -7  10   7 1738.89  195.99   1
  -6  10   7 508.954  85.728   1
  -4  10   7 640.596 104.277   1
  -3  10   7 489.737 96.0442   1
  -2  10   7 3143.84 283.714   1
  -8  11   7 1378.64 196.046   1
  -6  11   7 2753.10 300.128   1
  -5  11   7 4519.87 392.623   1
  -4  11   7 9838.66 1055.38   1
   1 -13   8 362.522 117.667   1
   2 -13   8 480.486 107.846   1
   3 -13   8 2318.42 251.343   1
   4 -13   8 3031.60  404.14   1
  -2 -12   8 772.284  121.72   1
  -1 -12   8 816.245 132.565   1
   0 -12   8 8260.99  454.45   1
   1 -12   8 2165.04  217.76   1
   2 -12   810576.10 652.006   1
   3 -12   810489.90 612.472   1
   5 -12   8 4929.44 436.706   1
  -3 -11   8  813.39 139.178   1
  -2 -11   810623.40 622.543   1
  -1 -11   811494.00 1044.23   1
   0 -11   821324.80 1255.86   1
   1 -11   810995.60 834.686   1
   2 -11   817972.10 1522.92   1
   3 -11   816576.60 1140.72   1
   4 -11   8 3695.42  448.63   1
   5 -11   8 3156.19 306.743   1
   6 -11   8 1147.85 175.498   1
  -4 -10   815860.90 1413.05   1
  -3 -10   814505.80 1045.42   1
  -2 -10   8 6983.94 578.304   1
  -1 -10   833222.40 1873.74   1
   0 -10   815435.60 1190.22   1
   1 -10   8 7796.89  706.40   1
   2 -10   8 1741.39  145.22   1
   3 -10   8 1893.12 141.843   1
   4 -10   8 572.166  74.152   1
   6 -10   8 387.302 88.9536   1
  -5  -9   812001.20 1029.77   1
  -4  -9   8 6228.37 432.482   1
  -3  -9   8 9846.59 732.317   1
  -2  -9   8 4791.41 394.554   1
  -1  -9   8 2992.09 216.612   1
   0  -9   8  852.64  102.20   1
   2  -9   8 2185.56  173.91   1
   3  -9   8 3572.45 378.942   1
   4  -9   8 1030.41 120.696   1
   5  -9   8 4704.59 392.335   1
   6  -9   8 5742.61 480.445   1
   7  -9   8 5650.53  742.68   1
  -6  -8   8 4037.33  476.55   1
  -5  -8   8 860.249  143.13   1
  -4  -8   8 9558.97 484.939   1
  -3  -8   8 230.736 61.3676   1
  -2  -8   8 1599.20 164.759   1
  -1  -8   8 1739.72 191.032   1
   0  -8   8 730.621 95.1456   1
   1  -8   8 8949.16 677.336   1
   2  -8   816373.80 1392.20   1
   3  -8   820750.40 1247.47   1
   4  -8   8 7296.58 773.905   1
   5  -8   814132.50 1295.79   1
   6  -8   812618.00  548.17   1
   7  -8   8 1697.44 339.488   1
  -6  -7   8 1204.09 172.806   1
  -5  -7   8 2917.08 245.205   1
  -4  -7   8 2155.74 195.935   1
  -3  -7   8 2607.12  255.30   1
  -2  -7   8 9277.54 710.842   1
  -1  -7   835721.00 2608.20   1
   0  -7   819994.00 1501.67   1
   1  -7   814701.60 1047.60   1
   2  -7   840465.30 1842.63   1
   3  -7   831826.60 1751.89   1
   4  -7   8 4648.51 329.991   1
   5  -7   8 9647.17 827.012   1
   6  -7   8 3023.90 338.738   1
   7  -7   8 1057.55 145.039   1
  -8  -6   8 845.065 158.722   1
  -7  -6   8 346.332 83.0006   1
  -6  -6   812683.30 1069.89   1
  -5  -6   8 5060.90 337.204   1
  -4  -6   820715.80 1468.09   1
  -3  -6   8 8197.49 668.185   1
  -2  -6   830223.80 2336.54   1
  -1  -6   851026.30 3939.52   1
   0  -6   8 8727.30 500.731   1
   1  -6   817846.30 1194.29   1
   2  -6   8 5779.04 401.386   1
   3  -6   811195.80 878.223   1
   5  -6   8 1864.51  182.22   1
  -8  -5   8 7869.46 727.422   1
  -7  -5   8 3624.04  270.90   1
  -6  -5   816754.70 1237.45   1
  -5  -5   826302.30 1644.51   1
  -4  -5   811147.10 872.091   1
  -3  -5   835494.60 2317.32   1
  -2  -5   8 375.972 67.4772   1
  -1  -5   824642.70 1613.75   1
   0  -5   8 3714.90  280.37   1
   1  -5   8 5902.85 413.345   1
   4  -5   8 3381.42 222.133   1
   5  -5   8 1181.98 156.085   1
   6  -5   8 4174.45 472.945   1
   7  -5   8 2354.19 268.801   1
  -9  -4   814735.50 1226.04   1
  -8  -4   8 2560.36 286.396   1
  -7  -4   812746.40 783.526   1
  -6  -4   8 9668.79 672.577   1
  -5  -4   814755.00 928.031   1
  -4  -4   8 1588.02 137.084   1
  -3  -4   8 4598.20 333.625   1
  -2  -4   8 7555.09 551.073   1
  -1  -4   8 890.426 93.6976   1
   0  -4   8 3350.09 259.302   1
   1  -4   813358.70 485.436   1
   2  -4   830810.80 2180.08   1
   3  -4   8 8519.29  692.25   1
   4  -4   815045.50 1094.13   1
   5  -4   816754.70 893.136   1
   6  -4   810625.50 674.143   1
   7  -4   8 1292.40 164.651   1
  -9  -3   8 7143.63 733.634   1
  -8  -3   8 636.048 127.109   1
  -5  -3   8 5152.37  358.90   1
  -4  -3   8 3129.28  288.65   1
  -3  -3   815515.20 1143.46   1
  -2  -3   845420.10 3380.08   1
  -1  -3   836952.40 3060.30   1
   0  -3   851315.80 3035.50   1
   1  -3   839780.30 3330.82   1
   2  -3   856363.50 3589.64   1
   3  -3   819530.10 1185.08   1
   4  -3   811929.00 882.498   1
   5  -3   8 4184.80 274.286   1
   6  -3   8 4133.20 380.597   1
  -9  -2   8 378.692 119.484   1
  -8  -2   8 1171.01  160.15   1
  -7  -2   8 4265.40 262.546   1
  -6  -2   823682.10 1597.38   1
  -5  -2   818670.50 1385.53   1
  -4  -2   821650.20 1447.86   1
  -3  -2   843447.20 3018.21   1
  -2  -2   8163273.0 5382.21   1
  -1  -2   813002.80 882.592   1
   0  -2   864439.80 3772.21   1
   1  -2   830026.00 2103.62   1
   2  -2   820787.90 1606.17   1
   3  -2   8 4872.04 379.712   1
   4  -2   8 3084.69 248.819   1
   5  -2   8  201.64  63.332   1
 -10  -1   8 2314.57 254.021   1
  -9  -1   8 2696.72 330.275   1
  -8  -1   820701.50 1214.35   1
  -7  -1   8 1795.22 199.139   1
  -6  -1   8102778.0 3391.84   1
  -5  -1   826905.80 1971.64   1
  -4  -1   884355.40 5117.55   1
  -3  -1   876479.90 4452.46   1
  -2  -1   8108215.0 3690.93   1
  -1  -1   8 4638.97 559.864   1
   0  -1   831940.80 1397.59   1
   1  -1   8 3685.70 284.123   1
   2  -1   8 341.141 76.4658   1
   4  -1   8 2005.25 189.867   1
   5  -1   8 4814.97 487.118   1
   6  -1   8  519.84 112.176   1
 -10   0   814467.30 1219.64   1
  -9   0   8 9175.72 685.856   1
  -8   0   834110.40 2881.16   1
  -7   0   819878.20 1545.25   1
  -6   0   8104071.0 6193.92   1
  -5   0   818471.50 1522.19   1
  -4   0   8 1323.50 136.789   1
  -3   0   821883.30 1322.49   1
  -2   0   8 8352.13 692.736   1
  -1   0   8 9076.37 727.863   1
   0   0   8 646.176 89.4784   1
   1   0   8 8981.35 576.202   1
   2   0   813476.90 819.595   1
   3   0   8 6451.30 417.664   1
   4   0   814505.80 1230.90   1
   5   0   815485.30 1373.82   1
 -10   1   8 8062.24 545.923   1
  -9   1   810221.20 863.394   1
  -8   1   811282.70 730.794   1
  -7   1   8  841.00  126.44   1
  -6   1   8 3948.87 265.185   1
  -5   1   8 4929.44 407.218   1
  -3   1   8 7373.66 558.155   1
  -2   1   8 231.344 52.6266   1
  -1   1   828254.20 1768.31   1
   0   1   812943.60 762.259   1
   1   1   866977.40 2044.52   1
   2   1   827902.40 1880.87   1
   3   1   818914.50 1422.06   1
   4   1   813504.80 850.657   1
   5   1   8 8141.45 743.495   1
 -10   2   8 3193.38 315.326   1
  -8   2   8 3191.12 212.402   1
  -7   2   8 2133.52 231.874   1
  -5   2   810391.80 719.696   1
  -4   2   8 4805.26 371.555   1
  -3   2   879338.00 4901.06   1
  -2   2   822807.00 1401.47   1
  -1   2   876336.20 5094.79   1
   0   2   838220.30 2783.92   1
   1   2   857231.00 3153.05   1
   2   2   811913.70 788.063   1
   3   2   8 9139.36 1191.18   1
   4   2   8 5411.07  539.93   1
   5   2   8 1778.31 272.418   1
 -11   3   8 442.682  115.72   1
  -9   3   8 3015.11 240.506   1
  -8   3   8 353.064 63.1344   1
  -7   3   825405.20 1944.56   1
  -6   3   817673.00  997.05   1
  -5   3   822485.00 1631.46   1
  -4   3   843660.10 3046.49   1
  -3   3   883521.00 5860.92   1
  -2   3   824479.70 1746.09   1
  -1   3   838820.80 2671.73   1
   0   3   816040.20 957.474   1
   1   3   816783.20 1059.72   1
   3   3   8 1358.66 190.935   1
 -11   4   8 3328.14 409.599   1
 -10   4   8 4288.94 331.379   1
  -9   4   8 3818.00 287.941   1
  -8   4   815445.50 1086.21   1
  -7   4   825293.70 1577.68   1
  -6   4   828838.80 1385.73   1
  -5   4   8 8834.12 486.868   1
  -4   4   817498.00 1354.55   1
  -3   4   820269.20 1531.90   1
  -2   4   8  961.62 117.838   1
  -1   4   8 1277.35 158.686   1
   0   4   8 1836.98 195.442   1
   1   4   8 1377.15 134.338   1
   2   4   8 2238.24 193.971   1
   3   4   8 834.054 143.822   1
 -11   5   8 6123.06 511.755   1
 -10   5   8 7853.50 455.507   1
  -9   5   8 3598.80 274.754   1
  -8   5   8 5009.81  424.68   1
  -7   5   8 6312.30 400.428   1
  -6   5   8 390.063  79.395   1
  -5   5   8 3021.70 275.949   1
  -4   5   8 222.606 59.3816   1
  -2   5   8 1286.66 154.958   1
  -1   5   8 438.903  84.638   1
   0   5   814762.30 1166.40   1
   1   5   8 4303.36 318.816   1
   2   5   8 8029.95 629.062   1
   3   5   8 4268.01 561.838   1
 -10   6   8 390.063  97.565   1
  -9   6   8 533.148 100.672   1
  -7   6   8 541.493 94.4762   1
  -6   6   8 2552.27 196.018   1
  -5   6   8 1628.93 177.584   1
  -4   6   8 9906.22 495.659   1
  -3   6   8 9521.86 655.738   1
  -2   6   821438.80 1335.35   1
  -1   6   820894.70 1853.13   1
   0   6   824273.60 1367.92   1
   1   6   8 6031.08 570.024   1
 -10   7   8 1199.93 186.363   1
  -9   7   8 1208.26 138.345   1
  -8   7   8 6854.18 490.117   1
  -7   7   812430.00 642.182   1
  -6   7   811442.60 1035.47   1
  -5   7   815929.00 1211.62   1
  -4   7   830863.50 2463.03   1
  -3   7   819616.80 1465.03   1
  -2   7   8 9660.92 518.971   1
  -1   7   8 7549.87 563.047   1
   0   7   8 8660.16 597.445   1
   1   7   8 1289.53 180.268   1
  -9   8   8 4106.25 425.491   1
  -8   8   814132.50 1043.77   1
  -7   8   8 8712.35 629.112   1
  -6   8   8 9769.34 713.625   1
  -5   8   8 9797.04 750.268   1
  -4   8   816571.40 1289.87   1
  -3   8   8 2969.16  217.96   1
  -2   8   8 3697.86 408.643   1
  -1   8   8  510.76  84.976   1
  -9   9   8 2688.42 276.879   1
  -8   9   813303.30 913.493   1
  -7   9   8 4877.63 456.754   1
  -6   9   8 5100.82 422.806   1
  -5   9   8 352.313 85.9666   1
  -4   9   8 1029.77 119.375   1
  -3   9   8 354.569 88.1244   1
  -1   9   8 496.398 115.856   1
  -8  10   8 896.404  144.91   1
  -5  10   8 622.004 108.738   1
  -4  10   8 831.169 130.312   1
  -3  10   8 3026.10 388.371   1
   1 -13   9 707.028 141.459   1
   2 -13   9 1020.80 157.194   1
   3 -13   9 4153.80 532.357   1
  -2 -12   9 331.604 102.704   1
  -1 -12   9 4517.18  387.13   1
   0 -12   9 6831.02 687.648   1
   1 -12   9 4165.41 416.928   1
   2 -12   9 9870.42 693.463   1
   3 -12   9 9455.62  826.54   1
   4 -12   9 6477.03 745.245   1
  -3 -11   9 3450.39 328.944   1
  -2 -11   912374.30 696.362   1
  -1 -11   916949.40 992.048   1
   0 -11   913370.30 1038.36   1
   1 -11   911018.70 835.561   1
   2 -11   912214.70 921.737   1
   4 -11   9 1349.83 157.982   1
   5 -11   9 1636.20 270.206   1
  -4 -10   913560.60 1197.11   1
  -3 -10   910656.40 710.222   1
  -2 -10   9 4666.26  398.93   1
  -1 -10   924693.00 2124.53   1
   0 -10   9 1830.98 167.737   1
   1 -10   9 2307.84  204.65   1
   3 -10   9 439.741 78.4278   1
   6 -10   9 925.985 131.458   1
  -5  -9   913296.40 1252.27   1
  -4  -9   9 1341.02 138.424   1
  -3  -9   9 7575.96 600.576   1
  -2  -9   9 279.224 59.1534   1
  -1  -9   9 1401.00 119.776   1
   0  -9   9 666.156 75.3652   1
   1  -9   9 403.608 63.4844   1
   3  -9   9 5474.52 423.223   1
   4  -9   9 1065.37 133.171   1
   5  -9   9 2921.40  270.25   1
   6  -9   9 6152.83 759.299   1
  -6  -8   9 366.722 113.751   1
  -5  -8   9 1046.52 124.871   1
  -4  -8   9 512.117 87.3518   1
  -3  -8   9 2682.20 241.341   1
  -2  -8   9 2422.61 197.864   1
  -1  -8   9 4463.58  344.74   1
   0  -8   9 7793.36 462.587   1
   1  -8   913179.00 727.832   1
   2  -8   916281.80 1321.94   1
   3  -8   911001.90 1011.14   1
   4  -8   9 4736.19 400.532   1
   5  -8   9 5138.02 1086.67   1
   6  -8   9 5779.04 591.436   1
  -6  -7   9 807.696  113.68   1
  -5  -7   911423.30 925.581   1
  -4  -7   9 8139.65 636.953   1
  -3  -7   913149.20 818.744   1
  -2  -7   938757.80 2244.32   1
  -1  -7   922117.60 1641.87   1
   0  -7   929687.30 1991.79   1
   1  -7   911140.80 880.287   1
   2  -7   924239.40 1301.57   1
   3  -7   9 5794.25 398.869   1
   4  -7   9 1435.65 171.263   1
   5  -7   9 671.846  106.79   1
   6  -7   9 1096.93 147.053   1
  -7  -6   9 1545.28 179.254   1
  -6  -6   927662.30 1566.73   1
  -5  -6   915780.40 1095.41   1
  -4  -6   930586.50 1899.31   1
  -3  -6   917197.70 1261.57   1
  -2  -6   974272.60 1994.92   1
  -1  -6   915627.50 1207.60   1
   0  -6   912016.50 677.452   1
   1  -6   9 2854.76 269.287   1
   2  -6   9 2754.15 222.515   1
   5  -6   9 990.361 130.286   1
  -8  -5   917686.30 1747.49   1
  -7  -5   9 6694.51 454.919   1
  -6  -5   938915.50 2181.81   1
  -5  -5   934625.80 1879.41   1
  -4  -5   923464.10 1684.98   1
  -3  -5   915974.40 1001.01   1
  -2  -5   9 8228.30 576.916   1
  -1  -5   9 2363.90 181.839   1
   2  -5   9 1000.46 122.724   1
   3  -5   9 7315.38 443.045   1
   4  -5   9 1868.83 153.899   1
   5  -5   9 8554.40 658.529   1
   6  -5   9 3140.48 302.616   1
  -9  -4   910424.40 951.572   1
  -8  -4   9 7370.22 683.366   1
  -7  -4   915881.00 1338.33   1
  -6  -4   9 9216.00  597.12   1
  -5  -4   9 7742.24 610.651   1
  -4  -4   9 278.556 74.1036   1
  -2  -4   9 1355.71 125.924   1
  -1  -4   9 2822.80 233.772   1
   0  -4   9 8738.51 643.142   1
   1  -4   947132.40 3473.60   1
   2  -4   912780.30 888.573   1
   3  -4   923195.30 1510.82   1
   4  -4   9 9890.30  556.92   1
   5  -4   918444.40 1330.94   1
   6  -4   9 2427.53 225.657   1
  -9  -3   9 3595.20 332.178   1
  -8  -3   9 564.063  103.55   1
  -5  -3   911891.90 835.323   1
  -3  -3   940308.60 3035.64   1
  -2  -3   928811.70 2220.20   1
  -1  -3   941795.70 1709.12   1
   0  -3   919212.70 1549.66   1
   1  -3   959824.30 4319.46   1
   2  -3   921368.60 1748.31   1
   3  -3   917654.40 1195.83   1
   4  -3   9 4027.17 289.378   1
   5  -3   9 6143.42 518.876   1
   6  -3   9 543.822  110.07   1
  -9  -2   9 1404.75 183.652   1
  -7  -2   910611.10 764.334   1
  -6  -2   9 9463.40 733.491   1
  -5  -2   930429.30 2456.12   1
  -4  -2   9 4200.34 342.197   1
  -3  -2   993354.70 5469.17   1
  -2  -2   957508.80 3477.24   1
  -1  -2   931741.00 2547.69   1
   0  -2   929391.70 2029.85   1
   1  -2   940602.30 3187.73   1
   2  -2   9 7668.50 604.233   1
   3  -2   9 4537.37 289.648   1
   4  -2   9 752.405 89.9704   1
   5  -2   9 536.386 89.8608   1
 -10  -1   9 2279.11 283.576   1
  -9  -1   9 7111.55 730.298   1
  -8  -1   912023.10 725.883   1
  -7  -1   918876.00 1445.34   1
  -6  -1   951297.70 3632.90   1
  -5  -1   953875.10 4229.04   1
  -4  -1   938455.20 2545.38   1
  -3  -1   962060.80 3856.38   1
  -2  -1   913361.00 878.484   1
  -1  -1   924342.20 2056.34   1
   0  -1   9 2072.07 177.528   1
   1  -1   9 1150.57 143.821   1
   4  -1   9 2752.05 217.184   1
   5  -1   9 641.102 105.838   1
 -10   0   912609.00 1372.18   1
  -9   0   9 9112.61 702.586   1
  -8   0   914388.00 945.206   1
  -7   0   930418.80 1824.33   1
  -6   0   918651.40 1275.56   1
  -5   0   9 4671.72 337.649   1
  -4   0   9  424.36  75.396   1
  -3   0   933335.50 2494.04   1
  -2   0   910642.00 707.678   1
  -1   0   9 5140.89 364.236   1
   0   0   9 3578.43  282.35   1
   1   0   9 2917.08 280.852   1
   2   0   9 1825.85 156.392   1
   3   0   9 5400.78 385.088   1
   4   0   911496.10 656.186   1
   5   0   9 3239.89 314.198   1
 -10   1   9 3651.78 367.414   1
  -9   1   9 7758.09 628.891   1
  -7   1   9 3893.76 250.848   1
  -5   1   9 4394.36  290.35   1
  -4   1   9 7485.71 491.434   1
  -3   1   9  593.41 79.4136   1
  -2   1   925166.60 2049.63   1
  -1   1   9 266.669  50.623   1
   0   1   925392.40 1669.99   1
   1   1   926556.00 1597.01   1
   2   1   9 5665.57 495.277   1
   3   1   9 6933.89 512.943   1
   4   1   9 7349.63 699.557   1
  -9   2   9 221.414 57.1392   1
  -8   2   9 2812.18  247.12   1
  -7   2   9 3458.62 255.235   1
  -6   2   9 4079.38 362.782   1
  -5   2   910279.90 630.646   1
  -4   2   925351.00 1913.82   1
  -3   2   912341.00  728.75   1
  -2   2   946117.60 3655.05   1
  -1   2   9 6020.21 485.713   1
   0   2   925268.30 1767.64   1
   1   2   912771.30 924.422   1
   2   2   9 2127.05 258.272   1
   3   2   9 2096.72 186.823   1
   4   2   9 1876.62 268.584   1
 -10   3   9 5563.67 568.376   1
  -9   3   9 1965.15 175.547   1
  -8   3   911582.10 908.313   1
  -7   3   926050.00 1649.51   1
  -6   3   913879.20 1100.35   1
  -5   3   920357.60 1281.27   1
  -4   3   940236.30 2029.97   1
  -3   3   9 8569.21 796.102   1
  -2   3   920354.70 1249.79   1
  -1   3   9 500.417  85.006   1
   0   3   9 6302.77 393.774   1
 -10   4   911939.90 716.811   1
  -9   4   9 3230.79 267.148   1
  -8   4   929911.70 1712.20   1
  -7   4   917059.00 1097.12   1
  -6   4   9 9797.04 558.247   1
  -5   4   9 1505.44 173.824   1
  -4   4   9 6616.19 494.547   1
  -1   4   9 4534.68 294.949   1
   2   4   9 868.481 136.151   1
   3   4   9 2939.81  416.41   1
 -10   5   912012.20 949.136   1
  -9   5   9 583.222 110.124   1
  -8   5   9 8637.84 628.274   1
  -7   5   9 622.503  97.804   1
  -6   5   9 260.822  65.569   1
  -4   5   9 2733.20 215.394   1
  -3   5   9 1676.90  188.37   1
  -2   5   9 449.864  82.719   1
  -1   5   9 8749.73 501.374   1
   0   5   9 8313.79 576.258   1
   2   5   9 3179.83 325.934   1
 -10   6   9  969.70 162.551   1
  -7   6   9 2175.29  203.35   1
  -6   6   9 4219.80 378.067   1
  -5   6   9 7454.59 606.107   1
  -4   6   921161.50 1841.65   1
  -3   6   914738.00 1027.04   1
  -2   6   914356.80 934.596   1
  -1   6   923058.40 1348.43   1
   0   6   9 5557.70 514.395   1
   1   6   9 4999.90 480.828   1
 -10   7   9 585.156 104.501   1
  -9   7   9 3901.25 379.757   1
  -8   7   9 4397.02 444.277   1
  -7   7   917347.50 1011.53   1
  -6   7   9 5583.08  461.77   1
  -5   7   914986.70 1278.06   1
  -4   7   918607.70 1410.48   1
  -3   7   9 9684.53 669.188   1
  -2   7   9 3543.82 404.804   1
  -1   7   9 8386.90 522.006   1
   0   7   9 1269.50 176.725   1
  -9   8   9 9051.62 900.024   1
  -8   8   9 7782.77 502.854   1
  -7   8   913185.90 659.124   1
  -6   8   9 5230.18 406.438   1
  -5   8   912841.40 942.822   1
  -4   8   9 6804.60 585.679   1
  -3   8   9 2158.53 183.982   1
  -2   8   9 348.196 104.496   1
  -1   8   9 345.588 104.476   1
  -9   9   9 4375.82 596.673   1
  -8   9   9 5434.64 495.398   1
  -7   9   9 4075.55  443.05   1
  -6   9   9  349.69  81.532   1
  -5   9   9 390.458 90.1056   1
  -6  10   9 503.554 118.483   1
  -1 -12  10 9040.21 781.558   1
   0 -12  10 8751.60 881.241   1
   1 -12  10 6313.89 672.232   1
   2 -12  1011661.80 1343.40   1
   3 -12  10 6557.76 764.451   1
  -3 -11  10 5502.67 516.293   1
  -2 -11  1019544.00 2136.14   1
  -1 -11  1014462.50 978.916   1
   0 -11  1011865.70 775.582   1
   1 -11  10 8199.30 461.805   1
   2 -11  10 7828.71 500.797   1
   3 -11  10  650.25  105.57   1
   4 -11  10 617.523 108.843   1
  -4 -10  1015116.70 1571.30   1
  -3 -10  10 5192.64 501.538   1
  -2 -10  10 9009.81  605.59   1
  -1 -10  1010318.50 987.358   1
   0 -10  10  657.41 114.867   1
   5 -10  10 2304.96  286.14   1
  -5  -9  10 8260.99 845.277   1
  -4  -9  10 2096.72 197.813   1
  -3  -9  10 3230.79 376.281   1
  -2  -9  10 270.932  69.132   1
  -1  -9  10 414.937 70.8876   1
   0  -9  10 388.484 67.4082   1
   1  -9  10 2545.20 223.998   1
   2  -9  10 6094.92 607.385   1
   3  -9  1012523.80 951.235   1
   4  -9  10 2715.45 201.145   1
   5  -9  10 8476.88 756.815   1
  -3  -8  1010312.40 619.455   1
  -2  -8  10 5191.20 449.592   1
  -1  -8  1028964.60 2335.01   1
   0  -8  1012106.60 851.632   1
   1  -8  1031783.80 2535.14   1
   2  -8  1023064.50 2244.64   1
   3  -8  1013314.90 1488.53   1
   4  -8  10 5434.64  455.59   1
   5  -8  10 8451.13 717.054   1
  -7  -7  10 2020.50 217.558   1
  -6  -7  10 1843.84  193.23   1
  -5  -7  1018637.70 1127.66   1
  -4  -7  10 9063.04 481.712   1
  -3  -7  1037651.50 3356.89   1
  -2  -7  1029977.50 1845.67   1
  -1  -7  1055922.80 3703.28   1
   0  -7  1024796.80 1631.39   1
   1  -7  1026008.00 1238.55   1
   2  -7  1023497.80 1814.95   1
   3  -7  10 4415.60 295.038   1
   4  -7  10 750.212 117.777   1
   5  -7  10 1906.20 217.427   1
  -7  -6  10 9566.80 745.312   1
  -6  -6  1027602.50 1790.99   1
  -5  -6  1023485.60 1275.04   1
  -4  -6  1032493.70 1759.34   1
  -3  -6  1055384.90 3515.98   1
  -2  -6  1040901.00 2325.76   1
  -1  -6  1031933.70 2223.03   1
   0  -6  10 9377.99 739.858   1
   1  -6  10 3942.58 268.741   1
   2  -6  10 3285.58 226.987   1
   3  -6  10 913.853 145.709   1
   4  -6  10  519.84  90.288   1
  -8  -5  1011350.80 1429.77   1
  -7  -5  1014711.30 890.269   1
  -6  -5  1038282.80 3729.28   1
  -5  -5  1028665.90 2326.32   1
  -4  -5  1013030.20 817.314   1
  -3  -5  1026208.40 2013.91   1
  -2  -5  10  767.29 109.138   1
  -1  -5  10 6387.21 522.677   1
   1  -5  10 395.214 77.1344   1
   2  -5  10 2995.37  247.38   1
   3  -5  10 2933.31 239.387   1
   4  -5  10 6987.29 570.084   1
   5  -5  10 3816.77 369.444   1
  -8  -4  10 2558.34 248.854   1
  -7  -4  1015883.60  925.06   1
  -6  -4  10 1723.91 175.214   1
  -5  -4  10 5882.89  398.84   1
  -4  -4  10 2170.63 234.814   1
  -3  -4  10 391.248 73.5816   1
  -2  -4  1014297.00 891.992   1
  -1  -4  10 2969.16 457.716   1
   0  -4  1014130.10 912.922   1
   1  -4  1029608.10 2298.86   1
   2  -4  1014232.50 1002.12   1
   3  -4  10 7960.21 538.889   1
   4  -4  1013792.20 988.845   1
   5  -4  10 4278.47  457.87   1
  -9  -3  10 2917.08 274.371   1
  -8  -3  10 595.848  108.38   1
  -6  -3  10 6809.55 465.413   1
  -5  -3  10 3609.61 305.206   1
  -4  -3  1014570.90 1011.55   1
  -3  -3  1025892.00 1972.76   1
  -2  -3  1031212.30 2515.78   1
  -1  -3  1023586.80 1892.11   1
   0  -3  1027529.40 1722.25   1
   1  -3  1030078.00 2355.18   1
   2  -3  1013133.20 942.012   1
   3  -3  10 4837.20 399.217   1
   4  -3  10 6046.62 398.131   1
   5  -3  10  723.61 118.898   1
  -9  -2  10 1395.02 234.558   1
  -8  -2  10 3239.89 280.046   1
  -7  -2  1014242.00 885.503   1
  -6  -2  1030530.60 2012.89   1
  -5  -2  1016035.20 1233.38   1
  -4  -2  1042374.20 2910.72   1
  -3  -2  1079276.00 4865.36   1
  -2  -2  1055201.50 3627.63   1
  -1  -2  1010828.50 703.446   1
   0  -2  1027695.60 1910.50   1
   1  -2  10 8839.76 684.466   1
   2  -2  10 3723.44 283.133   1
   3  -2  10 282.912 69.6348   1
   4  -2  10 685.916 100.046   1
 -10  -1  10 7128.42 753.116   1
  -9  -1  1011267.80 953.227   1
  -8  -1  1021892.20 1873.17   1
  -7  -1  1025459.40 2157.25   1
  -6  -1  1077785.20 5075.98   1
  -5  -1  1022449.00 1651.13   1
  -4  -1  1040731.30 2764.93   1
  -3  -1  10 7935.25 488.158   1
  -2  -1  1011136.60 715.493   1
   0  -1  10 1570.54 187.054   1
   1  -1  10 1122.25  138.69   1
   3  -1  10 1148.53 138.271   1
   4  -1  10 999.824 122.053   1
 -10   0  1014419.20 1546.63   1
  -9   0  10 5919.76 633.986   1
  -8   0  1017830.30 1447.47   1
  -7   0  1011464.00 875.833   1
  -6   0  1010062.10 672.077   1
  -4   0  10 2456.19 254.738   1
  -3   0  10 716.098  105.97   1
  -1   0  10 7658.00 628.322   1
   0   0  10 2511.01 252.554   1
   1   0  10 7897.88 648.751   1
   2   0  10 2988.81 261.323   1
   3   0  10 7411.49 545.811   1
   4   0  10 3730.77  366.48   1
 -10   1  10 4464.91  415.62   1
  -9   1  10 3328.14 402.676   1
  -8   1  10  262.44  61.884   1
  -7   1  10 285.948 67.9782   1
  -6   1  10 744.744 131.538   1
  -5   1  10 1681.00  191.06   1
  -4   1  10 9078.28 788.918   1
  -3   1  1036952.40 2202.96   1
  -2   1  10 3747.89 364.871   1
  -1   1  1031705.40 2172.33   1
   0   1  1020514.80 1332.04   1
   1   1  1016801.30 1350.64   1
   2   1  10 2214.64 192.946   1
   3   1  10 6588.57 589.294   1
   4   1  10 997.928 183.854   1
  -9   2  10 1366.04 183.322   1
  -8   2  10 8127.02 492.219   1
  -7   2  1012692.30 905.786   1
  -6   2  1019864.10 1206.45   1
  -5   2  1033620.90 2336.01   1
  -4   2  1026725.70 1752.51   1
  -3   2  1085147.20 2953.02   1
  -2   2  10 8282.82 618.868   1
  -1   2  1027337.30 1613.72   1
   0   2  1011526.20 833.114   1
   1   2  10 6353.68 565.941   1
   3   2  10 1112.22 171.419   1
 -10   3  10 3339.68 322.468   1
  -9   3  1010701.90 777.944   1
  -8   3  1019628.00 1504.67   1
  -7   3  1039780.30 3199.18   1
  -6   3  1028954.40 1756.05   1
  -5   3  1044495.70 2535.50   1
  -4   3  1018845.80 1326.12   1
  -3   3  1029426.00 1948.69   1
  -2   3  10 1326.42 166.804   1
  -1   3  10 4502.41 300.608   1
   2   3  10 407.636  86.817   1
 -10   4  10 7114.92 696.731   1
  -9   4  1016991.10 982.839   1
  -8   4  1025901.70 1976.34   1
  -7   4  1018009.60 1285.64   1
  -6   4  10 8764.71 513.038   1
  -5   4  10 7208.01 409.218   1
  -4   4  10 2190.24  187.20   1
  -3   4  10 2661.53 214.614   1
  -2   4  10  829.44 107.712   1
   0   4  10 709.157 116.639   1
   1   4  10  657.41 113.329   1
   2   4  10 3495.17  527.35   1
 -10   5  10 4137.06 374.342   1
  -9   5  10 6187.40 564.779   1
  -8   5  10 4321.75  331.33   1
  -7   5  10 2803.70 203.328   1
  -6   5  10 423.125 90.0966   1
  -4   5  10 4558.95 383.514   1
  -3   5  10 815.674 126.806   1
  -2   5  10 5504.16 431.786   1
  -1   5  10 8836.00  718.16   1
   0   5  1012113.20  752.81   1
   1   5  10 4075.55 366.442   1
  -9   6  10 257.602  79.608   1
  -8   6  10 2744.71 337.392   1
  -7   6  10  755.70 129.753   1
  -6   6  10 7795.12 586.246   1
  -5   6  10 8083.81 632.966   1
  -4   6  1017461.00 1321.40   1
  -3   6  10 7661.50 595.204   1
  -2   6  1012555.20 871.749   1
  -1   6  10 7659.75 455.104   1
   0   6  10 3793.33 331.354   1
  -9   7  10 679.645 123.572   1
  -8   7  1010522.70 687.286   1
  -7   7  10 5333.38 521.434   1
  -6   7  10 7004.02 487.076   1
  -5   7  1010338.80 888.683   1
  -4   7  1012303.20 885.142   1
  -3   7  10 4097.28 308.528   1
  -2   7  10 5115.11 520.666   1
  -1   7  10 2522.05 296.298   1
  -9   8  10 6062.18 562.149   1
  -8   8  1012049.50 1176.73   1
  -7   8  10 4663.52 439.788   1
  -6   8  10 6738.77 505.674   1
  -5   8  10 6020.21 518.301   1
  -4   8  10 2868.67 269.942   1
   0 -12  11 7935.25 742.927   1
   1 -12  11 8649.00  734.70   1
  -2 -11  1116486.60 1784.76   1
  -1 -11  1110086.20 855.664   1
   0 -11  11 8128.83 746.525   1
   1 -11  11 6528.64 627.008   1
   2 -11  11 2734.24 280.274   1
   3 -11  11  408.04  109.08   1
  -4 -10  11 7549.87 655.151   1
  -3 -10  11 4290.25  381.21   1
  -2 -10  11 8286.46 511.589   1
  -1 -10  11 4729.31 404.368   1
   1 -10  11 184.416 58.9372   1
   4 -10  11 1745.57 248.173   1
  -5  -9  11 6291.66 534.617   1
  -4  -9  11 349.316 94.5714   1
  -3  -9  11 1576.09  154.83   1
  -1  -9  11 1137.71 119.404   1
   0  -9  11 2923.56 282.245   1
   1  -9  11 4700.47 392.163   1
   2  -9  1117673.00 1568.69   1
   3  -9  11 8064.04 668.112   1
   4  -9  11 7308.54 969.457   1
  -6  -8  11 598.781 125.286   1
  -4  -8  11 2578.61  313.82   1
  -3  -8  1110753.70 885.598   1
  -2  -8  1112631.50 1018.25   1
  -1  -8  1120526.30 1295.16   1
   0  -8  1118406.30 1003.96   1
   1  -8  1123421.20 2017.07   1
   2  -8  1124941.90 2321.57   1
   3  -8  11 5958.30 1296.79   1
   4  -8  1110463.20 1239.75   1
   5  -8  11 3594.00 484.396   1
  -6  -7  11 4586.00 451.015   1
  -5  -7  1114597.50 1010.06   1
  -4  -7  1112003.40 961.937   1
  -3  -7  1129429.40 1801.28   1
  -2  -7  1139684.60 3282.98   1
  -1  -7  1130604.00 2578.62   1
   0  -7  1125325.50 2122.93   1
   1  -7  1117200.30 1466.26   1
   2  -7  1115537.60 1179.19   1
   3  -7  11  488.41  89.726   1
   4  -7  11 3016.21 352.586   1
   5  -7  11 223.204 65.4372   1
  -7  -6  1112423.30 1192.62   1
  -6  -6  1125734.60 1357.15   1
  -5  -6  1118303.40  979.50   1
  -4  -6  1138805.10 2222.05   1
  -3  -6  1126974.80 2259.94   1
  -2  -6  1138805.10 2265.39   1
  -1  -6  11 7944.16 529.432   1
   0  -6  11 5072.29  333.31   1
   1  -6  11 1494.60 138.403   1
   2  -6  11 2667.72 231.392   1
   3  -6  11 798.628 120.388   1
   5  -6  11 1564.99 229.448   1
  -8  -5  1110679.20 967.262   1
  -7  -5  1111631.60 685.926   1
  -6  -5  1126948.50 1664.58   1
  -5  -5  11 8251.91 485.086   1
  -4  -5  1116292.00 1016.01   1
  -3  -5  11  457.96  77.468   1
  -2  -5  11 2126.13 205.651   1
   0  -5  11 2630.66 190.799   1
   1  -5  11 5406.66 429.415   1
   2  -5  11 4340.17 350.482   1
   3  -5  11 9545.29 726.888   1
   4  -5  11 3450.39 373.586   1
   5  -5  11 5862.96 655.439   1
  -8  -4  11 2289.62 252.648   1
  -7  -4  11 5523.46 410.246   1
  -6  -4  11  235.93 71.2704   1
  -5  -4  11  244.61 77.2616   1
  -3  -4  1119243.20 1492.63   1
  -2  -4  1110743.30 764.937   1
  -1  -4  1112827.80 1055.58   1
   0  -4  1131194.60 1995.81   1
   1  -4  1127225.00 1732.50   1
   2  -4  11 8697.43 794.575   1
   3  -4  1113064.50 781.812   1
   4  -4  11 4966.02 449.599   1
  -8  -3  11  727.92  121.95   1
  -7  -3  11 739.296  120.18   1
  -6  -3  11 7010.71 497.356   1
  -5  -3  1122260.60 1315.94   1
  -4  -3  11 6940.56 443.209   1
  -3  -3  1179073.40 4487.95   1
  -2  -3  1129570.20 2362.73   1
  -1  -3  1139457.80 2935.90   1
   0  -3  1139884.10 2037.04   1
   1  -3  1123402.90 1254.44   1
   2  -3  11 7116.61 534.842   1
   3  -3  11 5415.49 378.253   1
   4  -3  11  755.70 122.056   1
  -9  -2  11 3790.86  378.04   1
  -8  -2  11 5194.08 533.318   1
  -7  -2  1132656.10 2656.44   1
  -6  -2  1122389.10 1951.18   1
  -5  -2  1156701.10 4105.19   1
  -4  -2  1140699.00 2328.08   1
  -3  -2  11124390.0 5798.22   1
  -2  -2  1119165.60 1619.75   1
  -1  -2  1118279.00 1457.46   1
   0  -2  1113738.20 872.042   1
   1  -2  11 2725.88  261.05   1
   4  -2  11 433.056 109.877   1
  -9  -1  1114039.90 1319.98   1
  -8  -1  1115242.40 1113.61   1
  -7  -1  1141067.00 2419.64   1
  -6  -1  1134722.60 1937.94   1
  -5  -1  1129759.70 2152.92   1
  -4  -1  11 8650.86 725.478   1
  -3  -1  1116276.70 1311.52   1
  -2  -1  11 317.196  65.897   1
  -1  -1  11 1220.10 140.419   1
   0  -1  11 1014.42 131.222   1
   1  -1  11 2554.29 236.527   1
   2  -1  11 1165.54 133.146   1
   3  -1  11 2388.28 256.079   1
   4  -1  11 4741.70 577.047   1
  -9   0  11 7281.21 523.926   1
  -8   0  11 9440.07 705.382   1
  -7   0  1112113.20 755.012   1
  -6   0  11 3000.85 242.128   1
  -5   0  11 889.232 124.648   1
  -3   0  11 219.632 66.9864   1
  -2   0  1114328.10 1079.69   1
  -1   0  11 3295.91 260.641   1
   1   0  1111902.80 898.984   1
   2   0  11 7913.88 594.253   1
   3   0  11 6462.55 639.904   1
 -10   1  11 1208.26 180.752   1
  -9   1  11 3213.76 321.999   1
  -8   1  11 391.248 92.5704   1
  -6   1  11 3080.25  260.85   1
  -5   1  11 6546.43 398.077   1
  -4   1  1133797.10 2176.67   1
  -3   1  1115572.50 1153.06   1
  -2   1  1136565.10 2462.91   1
  -1   1  1122404.10 1436.93   1
   0   1  1135175.00 2160.58   1
   1   1  1110036.00 721.296   1
   2   1  11 7158.85 475.508   1
   3   1  11 2854.76 376.147   1
 -10   2  11 2780.45  341.69   1
  -9   2  11 1025.28 138.326   1
  -8   2  1115286.80 969.338   1
  -7   2  1115025.90 855.608   1
  -6   2  1119412.80 1563.28   1
  -5   2  1136195.10 2077.53   1
  -4   2  1158418.90 3233.95   1
  -3   2  1132800.80 2010.32   1
  -2   2  1128069.60 1903.25   1
  -1   2  1113439.80 786.005   1
   0   2  1114645.80 1290.07   1
   1   2  11 1167.59 140.097   1
   2   2  11 1281.64 167.544   1
 -10   3  11 6982.27 554.838   1
  -9   3  11 7511.69 431.617   1
  -8   3  1126964.90 1579.70   1
  -7   3  1134029.20 2711.71   1
  -6   3  1123796.10 1869.63   1
  -5   3  1127772.20 2156.45   1
  -4   3  1123219.70 1779.80   1
  -3   3  11 7579.44 562.408   1
  -2   3  11 6179.53 448.077   1
  -1   3  11 586.608 92.5204   1
   0   3  11 740.928 133.378   1
 -10   4  1110090.20 777.483   1
  -9   4  1110718.50 625.321   1
  -8   4  1119945.90 1474.44   1
  -7   4  11 7995.94 633.094   1
  -6   4  11 7346.20 485.119   1
  -5   4  11 2769.92 235.782   1
  -4   4  11 4107.53 293.532   1
  -1   4  11 1181.30 157.415   1
   1   4  11 3744.22 472.387   1
  -9   5  11 1251.04 190.291   1
  -8   5  11 2966.98  254.92   1
  -6   5  11 266.996 90.1968   1
  -5   5  11 3672.36 292.092   1
  -4   5  11 3782.25  287.82   1
  -3   5  11 4919.62 412.423   1
  -2   5  11 6562.62 615.676   1
  -1   5  1111303.90 780.389   1
   0   5  11 4762.38 589.345   1
  -9   6  11 1308.99 191.754   1
  -8   6  11 2242.02 248.114   1
  -7   6  11 5930.54 554.472   1
  -6   6  11 4514.50 468.986   1
  -5   6  1115060.20 1067.66   1
  -4   6  11 8706.76  559.86   1
  -3   6  11 7579.44 625.091   1
  -2   6  11 6686.33 660.702   1
  -1   6  11 5352.39 542.847   1
  -8   7  11 8244.64 864.416   1
  -7   7  1110670.90 871.852   1
  -6   7  11 5139.46 434.441   1
  -5   7  1116131.50 957.655   1
  -4   7  11 5516.03 565.937   1
  -3   7  11 4796.95 401.708   1
  -7   8  11 6214.17 491.899   1
  -6   8  11 2198.67 236.326   1
  -5   8  11 3890.02 487.733   1
  -1 -11  12 3866.35 481.273   1
   0 -11  12 4748.59 607.786   1
   1 -11  12 2360.99 271.132   1
  -3 -10  12 1628.93  187.27   1
  -2 -10  12 5289.65 416.016   1
  -1 -10  12 654.336 110.506   1
   2 -10  12 602.212 119.755   1
   3 -10  12 1075.84 163.344   1
  -2  -9  12 1212.43 135.102   1
  -1  -9  12 3277.56 243.885   1
   0  -9  12 3279.85 254.279   1
   1  -9  1211278.40 889.956   1
   2  -9  1211955.20 1038.73   1
   3  -9  12 7225.00  720.80   1
  -5  -8  12 423.948 99.2438   1
  -4  -8  12 2664.62 242.614   1
  -3  -8  12 9637.35 663.629   1
  -2  -8  1210668.80 737.491   1
  -1  -8  1216538.00 954.212   1
   0  -8  1212398.80 884.119   1
   1  -8  1221921.80 1827.06   1
   2  -8  1213558.30 952.479   1
   3  -8  12 7061.04  756.27   1
  -6  -7  12 2653.28 239.006   1
  -5  -7  1212410.00 730.784   1
  -4  -7  12 8663.89  593.85   1
  -3  -7  1226758.40 1658.70   1
  -2  -7  1224926.10 2109.28   1
  -1  -7  1222204.00 1722.56   1
   0  -7  1212323.20  996.87   1
   1  -7  1211937.70  659.93   1
   2  -7  12 3038.21 205.046   1
   3  -7  12 1188.87 168.262   1
   4  -7  12 222.905 70.4696   1
  -7  -6  1215033.20 1267.79   1
  -6  -6  1211380.60  663.55   1
  -5  -6  1214301.80 1035.65   1
  -4  -6  1219315.40 1495.42   1
  -3  -6  1218284.40 930.314   1
  -2  -6  1212161.70 692.558   1
  -1  -6  12 3174.20 259.164   1
   0  -6  12 1327.14 158.106   1
   1  -6  12  479.61  82.344   1
   2  -6  12 303.456 73.8608   1
   3  -6  12  284.26  69.126   1
   4  -6  12 2722.75 367.347   1
  -7  -5  12 7729.93 661.158   1
  -6  -5  12 8020.99  657.37   1
  -5  -5  12 3917.51 337.986   1
  -4  -5  12 1781.68 190.789   1
  -3  -5  12 355.323  72.007   1
  -1  -5  12 1218.71 126.374   1
   0  -5  12 6643.88 476.018   1
   1  -5  12 5653.54 448.132   1
   2  -5  1211815.70 932.646   1
   3  -5  12 4231.50 437.136   1
   4  -5  12 8237.38 1029.22   1
  -8  -4  12 448.592  105.90   1
  -7  -4  12 974.064 130.458   1
  -6  -4  12 663.063 122.055   1
  -4  -4  12 7617.80 588.267   1
  -3  -4  12 8154.09  686.28   1
  -2  -4  1210793.10 791.642   1
  -1  -4  1213604.90 1061.42   1
   0  -4  1230719.60 2190.88   1
   1  -4  1215570.00 1352.62   1
   2  -4  1216892.20 1307.50   1
   3  -4  12 5455.30 522.929   1
  -8  -3  12 950.489 137.502   1
  -7  -3  12 1620.87 234.313   1
  -6  -3  1212939.10 1001.00   1
  -5  -3  12 3768.73 305.722   1
  -4  -3  1230730.10 2618.98   1
  -3  -3  1233617.20 2108.53   1
  -2  -3  1230849.40 2016.35   1
  -1  -3  1233018.50 2878.29   1
   0  -3  1232331.60 2222.45   1
   1  -3  12 9175.72 756.741   1
   2  -3  12 9103.07 633.522   1
   3  -3  12 997.928 149.737   1
  -9  -2  12 3891.26 536.468   1
  -8  -2  12 6930.56 517.815   1
  -7  -2  1223734.50 1768.61   1
  -6  -2  1225277.80 2225.86   1
  -5  -2  1217059.00 1421.04   1
  -4  -2  1262185.40 3790.42   1
  -3  -2  1228804.90 1771.88   1
  -2  -2  1210420.30 739.059   1
  -1  -2  12 5847.66 541.408   1
   0  -2  12 7610.82 717.113   1
   2  -2  12 310.817 79.6876   1
   3  -2  12 724.148  119.48   1
  -9  -1  12 9239.05 1070.78   1
  -8  -1  12 8985.14 517.553   1
  -7  -1  1217558.90 1044.18   1
  -6  -1  1218843.10 1070.71   1
  -5  -1  12 1300.32 135.586   1
  -4  -1  1211677.00 1015.76   1
  -2  -1  12 2040.33 193.328   1
  -1  -1  12  600.74 87.2556   1
   0  -1  12 779.526 105.538   1
   1  -1  12 3865.11 437.677   1
   2  -1  12 1073.87 126.492   1
   3  -1  12 6256.81 642.292   1
  -9   0  12 2641.96  251.86   1
  -8   0  12 5709.31 553.099   1
  -7   0  12 1956.29 203.458   1
  -6   0  12 1636.20 207.913   1
  -5   0  12 1456.19 148.061   1
  -3   0  1211635.90 927.682   1
  -2   0  12 3841.52 330.973   1
  -1   0  1213881.60 926.065   1
   0   0  1215156.10 992.267   1
   1   0  1212564.20  809.29   1
   2   0  12 5853.78  613.61   1
  -8   1  12 987.216 142.647   1
  -7   1  12 3252.42 264.619   1
  -6   1  12 5100.82 381.383   1
  -5   1  1219555.20 1641.72   1
  -4   1  1218103.70 1391.25   1
  -3   1  1234622.00 3111.09   1
  -2   1  1216988.50 972.336   1
  -1   1  1229299.20 2420.34   1
   0   1  1217689.00 1212.96   1
   1   1  12 7839.33 485.199   1
   2   1  12 3233.06 435.548   1
  -9   2  12 5342.15 605.185   1
  -8   2  1210142.50 672.743   1
  -7   2  1214218.20 872.837   1
  -6   2  1217883.70 1537.89   1
  -5   2  1239692.60 2163.64   1
  -4   2  1227718.90 1774.78   1
  -3   2  1228910.20 1741.11   1
  -2   2  12 8315.62 674.806   1
  -1   2  1210660.60  838.39   1
   0   2  12 4137.06 308.736   1
   1   2  12 905.408 142.025   1
  -9   3  1214383.20 1216.09   1
  -8   3  1216184.90 900.718   1
  -7   3  1222195.00 1603.02   1
  -6   3  1211393.40  858.19   1
  -5   3  1218163.00 1436.65   1
  -4   3  12 5246.10 418.645   1
  -3   3  12 5952.12 481.416   1
  -2   3  12 923.552 133.716   1
  -1   3  12 246.176 77.1948   1
  -9   4  1211774.40 1191.44   1
  -8   4  12 5437.59  516.18   1
  -7   4  12 5391.96 581.566   1
  -6   4  12 1380.12 198.381   1
  -5   4  12 1762.32 178.835   1
  -2   4  12 1770.73 192.726   1
  -1   4  12 2209.00  289.52   1
  -9   5  12 1081.75 161.819   1
  -6   5  12 2674.96 237.912   1
  -5   5  12 5289.65 530.929   1
  -4   5  12 8242.82  488.45   1
  -3   5  12 5728.98 667.586   1
  -2   5  12 9443.95 940.702   1
  -8   6  12 5302.75 484.981   1
  -7   6  12 2400.02 267.485   1
  -6   6  1210980.90 859.278   1
  -5   6  12 9946.07 807.813   1
  -4   6  12 9447.84 785.376   1
  -3   6  12 5701.76 546.692   1
  -7   7  12 5697.23 507.226   1
  -6   7  1210943.30 861.986   1
  -5   7  12 7731.69 798.404   1
  -2  -9  13 1662.19 253.589   1
  -1  -9  13 1059.50 141.267   1
   0  -9  13 4057.69 365.638   1
   1  -9  13 5212.84  512.62   1
   2  -9  13 8201.11 999.782   1
  -4  -8  13 2846.22 246.477   1
  -3  -8  13 3902.50  394.81   1
  -2  -8  13 6684.70 552.698   1
  -1  -8  13 4876.23 508.362   1
   0  -8  13 8896.26 694.195   1
   1  -8  13 8317.44 1021.44   1
   2  -8  13 6840.94 704.689   1
  -5  -7  13 4374.50 411.391   1
  -4  -7  13 6611.32 551.282   1
  -3  -7  1310146.50 628.555   1
  -2  -7  1312347.70  897.85   1
  -1  -7  13 4914.01 407.982   1
   0  -7  13 5510.09 470.618   1
   1  -7  13 2653.28 216.342   1
   2  -7  13 999.192 140.981   1
  -6  -6  13 5356.78 515.258   1
  -5  -6  13 3023.90  277.15   1
  -4  -6  13 8242.82 533.845   1
  -3  -6  13 1603.20 168.969   1
  -2  -6  13 3012.91 245.907   1
   2  -6  13 319.694 106.922   1
   3  -6  13 2072.07 260.374   1
  -7  -5  13 1102.24 138.776   1
  -6  -5  13 2158.53 212.787   1
  -4  -5  13 326.164  86.688   1
  -3  -5  13 2118.76 171.232   1
  -2  -5  13 309.056 62.5848   1
  -1  -5  13 3279.85 266.878   1
   0  -5  13 6006.25  514.60   1
   1  -5  13 6483.47 637.718   1
   2  -5  13 4304.67  435.65   1
   3  -5  13 5656.54 603.184   1
  -7  -4  13 542.424 108.066   1
  -6  -4  13 389.668 89.2248   1
  -5  -4  13 2371.69 208.436   1
  -4  -4  13 4708.70 336.238   1
  -3  -4  1311999.00 893.846   1
  -2  -4  13 5893.63 469.832   1
  -1  -4  1312939.10 1071.53   1
   0  -4  1317710.30 1320.15   1
   1  -4  1312014.40 782.615   1
   2  -4  13 4755.48 497.891   1
  -8  -3  13 1346.16 191.522   1
  -7  -3  13 6897.30 632.841   1
  -6  -3  13 7243.71 614.494   1
  -5  -3  1312602.30 799.291   1
  -4  -3  1319204.40 1607.53   1
  -3  -3  1328395.60 1867.09   1
  -2  -3  1316855.80 1602.10   1
  -1  -3  1318517.80 1529.54   1
   0  -3  13 7231.80 665.013   1
   1  -3  13 5739.58 584.867   1
   2  -3  13  728.46  133.87   1
  -8  -2  13 7645.75 853.414   1
  -7  -2  1321933.60 1208.50   1
  -6  -2  13 7591.64 531.493   1
  -5  -2  1320266.40 1662.76   1
  -4  -2  1318311.50 1493.93   1
  -3  -2  13 8230.12  469.93   1
  -2  -2  13 970.322 104.664   1
  -1  -2  13 3788.40 308.981   1
   2  -2  13 579.365 108.796   1
  -8  -1  13 4859.48 500.518   1
  -7  -1  1313199.70 801.932   1
  -6  -1  13 2635.80 220.762   1
  -5  -1  13 3123.69 260.447   1
  -4  -1  13 1753.93 178.409   1
  -3  -1  13 284.597 73.8906   1
  -1  -1  13 384.552 94.5202   1
   0  -1  13 6617.82 649.173   1
   1  -1  13 874.976  136.66   1
  -9   0  13 2216.53 287.188   1
  -8   0  13 2182.76 242.944   1
  -7   0  13 1443.24 172.475   1
  -5   0  13 457.104   85.52   1
  -4   0  13 2825.99  236.03   1
  -3   0  13 5829.32 505.437   1
  -2   0  13 9310.32 719.815   1
  -1   0  13 8762.83 657.142   1
   0   0  1318515.00 1943.08   1
   1   0  13 4087.04 360.565   1
  -8   1  13 2224.07 249.005   1
  -7   1  13 1308.27 169.999   1
  -6   1  13 6296.42  428.49   1
  -5   1  13 8676.92 650.187   1
  -4   1  1320135.60 1308.32   1
  -3   1  1313064.50  868.68   1
  -2   1  1317484.80 1287.92   1
  -1   1  1311735.40 790.809   1
   0   1  1311446.90 945.792   1
  -9   2  13 1864.51 234.036   1
  -8   2  13 7691.29 713.878   1
  -7   2  13 4666.26 461.776   1
  -6   2  1315532.60 1149.09   1
  -5   2  1314263.50 1070.09   1
  -4   2  1318487.80 1275.40   1
  -3   2  13 5730.49 422.406   1
  -2   2  13 4838.59 435.446   1
  -1   2  13 3065.84 313.394   1
   0   2  13 1830.98 219.941   1
  -8   3  13 9964.03 1018.16   1
  -7   3  13 4283.70 451.605   1
  -6   3  13 7903.21 535.178   1
  -5   3  13 2429.50 207.018   1
  -4   3  13 4000.56  303.60   1
  -3   3  13  723.61 107.062   1
  -8   4  13 2349.34 245.258   1
  -6   4  13 1099.59 143.914   1
  -5   4  13  681.21  122.67   1
  -3   4  13 1997.20 224.344   1
  -2   4  13 3205.82 409.929   1
  -7   5  13 2956.10 307.734   1
  -6   5  13 817.388 138.947   1
  -5   5  13 9168.06 978.565   1
  -4   5  13 3423.42  352.23   1
  -3   5  13 5241.76 616.848   1
  -3  -8  14 4300.74 600.713   1
  -2  -8  14 4269.31 436.471   1
  -1  -8  14 3857.65 443.465   1
   0  -8  14 2761.50 297.433   1
  -4  -7  14 5674.61 604.147   1
  -3  -7  14 7231.80 925.235   1
  -2  -7  14 3187.73 302.626   1
  -1  -7  14 1870.56 224.035   1
   1  -7  14 704.372 145.439   1
  -5  -6  14 3730.77 390.912   1
  -4  -6  14 1688.39 210.381   1
  -3  -6  14  674.96  129.90   1
   0  -6  14 1165.54 154.313   1
   1  -6  14 411.684 103.885   1
  -4  -5  14 741.473 118.723   1
  -3  -5  14 684.869 103.633   1
  -2  -5  14 2455.20  227.93   1
  -1  -5  14 3228.51 286.373   1
   0  -5  14 7242.01 539.534   1
   1  -5  14 2838.76 257.875   1
  -6  -4  14 1031.05 161.834   1
  -5  -4  14  432.64  104.00   1
  -4  -4  1411363.60 729.144   1
  -3  -4  14 5033.90 464.013   1
  -2  -4  14 8425.40 613.157   1
  -1  -4  1410772.40 817.865   1
   0  -4  1414356.80 1040.04   1
   1  -4  14 3754.01 394.579   1
  -7  -3  14 4112.66 383.497   1
  -6  -3  14 9325.76  592.94   1
  -5  -3  14 4888.81 525.798   1
  -4  -3  1422795.00 1721.17   1
  -3  -3  1410487.80 755.786   1
  -2  -3  1410576.10 773.357   1
  -1  -3  14 5673.10  548.33   1
   0  -3  14 4754.10  524.02   1
   1  -3  14 697.488 118.317   1
  -7  -2  14 6441.67 670.974   1
  -6  -2  14 6350.50 658.239   1
  -5  -2  14 5619.00 560.701   1
  -4  -2  1410142.50 715.041   1
  -3  -2  14 1227.80  175.20   1
  -2  -2  14 1831.84  188.32   1
  -1  -2  14 572.645 102.899   1
  -8  -1  14 4594.13 577.486   1
  -7  -1  14 2725.88  293.42   1
  -6  -1  14 2687.39  233.28   1
  -5  -1  14 672.884 109.467   1
  -4  -1  14 1363.82 196.468   1
  -1  -1  14 2341.59 235.175   1
   0  -1  14 954.192 142.712   1
  -8   0  14 1168.96 162.744   1
  -5   0  14 1149.21 143.736   1
  -4   0  14 1692.50 172.788   1
  -3   0  14 3051.46 262.942   1
  -2   0  14 2281.97 230.251   1
  -1   0  14 9063.04 854.896   1
   0   0  14 3830.37  495.12   1
  -8   1  14 629.508 132.977   1
  -7   1  14 2318.42 246.528   1
  -6   1  14 1878.36 196.764   1
  -5   1  14 5800.35 549.875   1
  -4   1  14 7208.01 529.776   1
  -3   1  14 5411.07 516.391   1
  -2   1  14 3905.00 363.692   1
  -1   1  14 5820.16 540.133   1
  -8   2  14 2663.59 346.819   1
  -7   2  14 4611.77 431.908   1
  -6   2  14 4666.26 485.001   1
  -5   2  14 5939.78  550.28   1
  -4   2  14 2855.83 282.163   1
  -3   2  14 1049.76 163.296   1
  -2   2  14 566.916 130.003   1
  -7   3  14 2567.45 270.578   1
  -6   3  14  432.64 121.472   1
  -5   3  14 889.232 143.732   1
  -6   4  14 1142.44 173.056   1
  -5   4  14 636.553 141.288   1
  -2  -7  15 4005.62 524.041   1
  -4  -6  15 1657.30 223.091   1
  -3  -6  15 499.523  99.234   1
  -3  -5  15 514.836 110.273   1
  -1  -5  15 3676.00 372.268   1
  -5  -4  15 2058.44 253.165   1
  -4  -4  15 5096.53 561.125   1
  -3  -4  15 3055.88 346.053   1
  -2  -4  15 3173.07 348.119   1
  -1  -4  15 9523.81 1061.78   1
  -6  -3  15 2872.96 374.128   1
  -5  -3  15 5640.01 554.238   1
  -4  -3  15 6930.56 704.295   1
  -2  -3  15 1369.74 230.202   1
  -1  -3  15 2897.67 271.303   1
  -6  -2  15 802.589 136.551   1
  -5  -2  15 3397.72 347.408   1
  -4  -2  15 981.569 137.225   1
  -1  -2  15  435.14 110.558   1
  -4  -1  15  374.81 97.1872   1
  -2  -1  15 1522.56 219.292   1
  -6   0  15 3553.35 355.276   1
  -5   0  15 2536.13 246.764   1
  -4   0  15 4148.65 439.276   1
  -3   0  15 2441.35 253.967   1
  -2   0  15 5090.82 569.373   1
  -6   1  15 7236.90 626.115   1
  -5   1  15 5949.04 703.426   1
  -4   1  15 6715.80 632.654   1
  -3   1  15 2401.00  277.34   1
   0   0   0    0.00    0.00   1
;
_shelx_hkl_checksum     39230
_shelx_res_file
;
TITL    Aqu4 in space group P -1
    shelx.res
    created by SHELXL-2018/1 at 21:46:13 on 08-Apr-2021
CELL    0.71075   8.2737  10.5784  11.5534  100.764  108.980  110.525
ZERR     1        0.0001   0.0003   0.0001    0.007    0.008    0.007
LATT    1
SFAC     C    H    Cl   F    N    O    P    Ru
UNIT     20   24   4    6    2    8    1    2
TEMP     20.00
SIZE     0.430  0.200  0.070
L.S. 25
ACTA
FMAP     2
PLAN  -25
HTAB
BOND    $H
CONF
RIGU CL2A C11A C12A CL3A
RIGU CL2B C11B C12B CL3B
OMIT -7 -7 5
OMIT -8 -2 6
DFIX 1.50 0.015 C11A C12A  C11B C12B
DFIX 1.80 0.02 C11A CL2A  C12A CL3A  C11B CL2B  C12B CL3B
SIMU 0.01 CL2A CL2B CL3A CL3B
SIMU 0.01 C11A C11B C12A C12B
ISOR 0.01 C11A C11B C12A C12B
WGHT    0.018300
FVAR       7.47402
RU1   8    0.532292    0.117690    0.034585    11.00000    0.03692    0.03044 =
         0.03524    0.01260    0.01879    0.01429
CL1   3    0.949859    0.690822    0.053356    11.00000    0.09307    0.05256 =
         0.16384    0.05102    0.08203    0.02688
P1    7    1.000000    0.000000    0.500000    10.50000    0.04731    0.06978 =
         0.04398    0.01010    0.01985    0.02007
F1    4    0.924863    0.089304    0.576953    11.00000    0.08119    0.11523 =
         0.07482    0.00474    0.03568    0.05090
F2    4    0.829256   -0.142802    0.480238    11.00000    0.07308    0.08863 =
         0.09093    0.02245    0.03530    0.00533
F3    4    0.868309    0.003419    0.365560    11.00000    0.07223    0.12754 =
         0.05677    0.03295    0.02373    0.04460
O1    6    0.502448    0.096750    0.197708    11.00000    0.05003    0.04769 =
         0.03556    0.01435    0.02365    0.02277
O2    6    0.560275    0.133810   -0.130329    11.00000    0.04784    0.04342 =
         0.04232    0.02336    0.02572    0.01918
O3    6    0.812690    0.168186    0.124544    11.00000    0.03478    0.03990 =
         0.04527    0.01418    0.01650    0.01232
O4    6    0.250992    0.062986   -0.056678    11.00000    0.04017    0.04386 =
         0.04707    0.01899    0.02197    0.02237
N1    5    0.616557    0.358490    0.106813    11.00000    0.04444    0.03195 =
         0.04890    0.01109    0.01966    0.01553
C1    1    0.738022    0.444371    0.071218    11.00000    0.05602    0.03924 =
         0.07638    0.02110    0.03675    0.02149
AFIX  43
H1    2    0.787140    0.404761    0.020620    11.00000   -1.20000
AFIX   0
C2    1    0.793385    0.590121    0.106912    11.00000    0.04749    0.03780 =
         0.06959    0.01973    0.02070    0.01389
C3    1    0.724235    0.651410    0.181350    11.00000    0.06795    0.03647 =
         0.06622    0.01076    0.01932    0.02005
AFIX  43
H3    2    0.759615    0.749444    0.205596    11.00000   -1.20000
AFIX   0
C4    1    0.600452    0.563127    0.219219    11.00000    0.09241    0.04811 =
         0.07202    0.01005    0.04496    0.03251
AFIX  43
H4    2    0.550116    0.600878    0.269981    11.00000   -1.20000
AFIX   0
C5    1    0.550771    0.417184    0.181358    11.00000    0.06540    0.04511 =
         0.06055    0.01504    0.03445    0.02097
AFIX  43
H5    2    0.468896    0.358717    0.209052    11.00000   -1.20000
AFIX   0
C6    1    0.464581   -0.024180    0.213977    11.00000    0.03896    0.05668 =
         0.03752    0.02198    0.02136    0.02188
C7    1    0.447983   -0.035982    0.337465    11.00000    0.06854    0.08595 =
         0.04508    0.03477    0.03611    0.03774
AFIX 123
H7A   2    0.470433    0.055322    0.390462    10.50000   -1.50000
H7B   2    0.322347   -0.106306    0.316927    10.50000   -1.50000
H7C   2    0.540552   -0.064512    0.384004    10.50000   -1.50000
H7D   2    0.418455   -0.132319    0.337133    10.50000   -1.50000
H7E   2    0.566541    0.029309    0.410669    10.50000   -1.50000
H7F   2    0.348336   -0.012486    0.343592    10.50000   -1.50000
AFIX   0
C8    1    0.135006   -0.068455   -0.119186    11.00000    0.03714    0.05062 =
         0.03914    0.02005    0.02060    0.01953
C9    1   -0.072777   -0.107775   -0.187193    11.00000    0.03818    0.06880 =
         0.06216    0.02699    0.02109    0.02215
AFIX 123
H9A   2   -0.143002   -0.209827   -0.230077    10.50000   -1.50000
H9B   2   -0.116969   -0.078012   -0.124702    10.50000   -1.50000
H9C   2   -0.091531   -0.060687   -0.250386    10.50000   -1.50000
H9D   2   -0.091332   -0.022523   -0.173366    10.50000   -1.50000
H9E   2   -0.117366   -0.154338   -0.278742    10.50000   -1.50000
H9F   2   -0.142804   -0.171664   -0.153057    10.50000   -1.50000
AFIX   0
PART   -1
SAME CL2B C11B C12B CL3B
CL2A  3    0.217579    0.547880    0.374157    10.25000    0.21916    0.21885 =
         0.26061    0.06102    0.11672    0.09464
C11A  1    0.137817    0.586158    0.498510    10.25000    0.15917    0.15799 =
         0.16117    0.05106    0.05932    0.07226
AFIX  23
H11A  2    0.241338    0.623432    0.584600    10.25000   -1.20000
H11B  2    0.086968    0.655324    0.488739    10.25000   -1.20000
AFIX   0
C12A  1   -0.014072    0.444346    0.477058    10.25000    0.15418    0.15280 =
         0.15581    0.05573    0.06074    0.07338
AFIX  23
H12A  2    0.038817    0.383465    0.511063    10.25000   -1.20000
H12B  2   -0.101345    0.394270    0.385840    10.25000   -1.20000
AFIX   0
CL3A  3   -0.126083    0.505653    0.571380    10.25000    0.37982    0.29171 =
         0.20413    0.00779    0.08367    0.22945
PART   0
PART   -2
CL2B  3    0.202284    0.588808    0.453992    10.25000    0.24461    0.17144 =
         0.23884    0.04280    0.13527    0.09712
C11B  1    0.035262    0.589249    0.525434    10.25000    0.15560    0.15299 =
         0.15782    0.05343    0.05992    0.07464
AFIX  23
H11C  2    0.102125    0.668383    0.607326    10.25000   -1.20000
H11D  2   -0.064456    0.605649    0.467743    10.25000   -1.20000
AFIX   0
C12B  1   -0.053355    0.454748    0.549017    10.25000    0.15551    0.15734 =
         0.16123    0.05592    0.05292    0.07594
AFIX  23
H12C  2    0.025345    0.456765    0.633197    10.25000   -1.20000
H12D  2   -0.075663    0.372165    0.481778    10.25000   -1.20000
AFIX   0
CL3B  3   -0.275022    0.452103    0.543828    10.25000    0.33970    0.33904 =
         0.12838    0.07117    0.07979    0.21977
PART   0
HKLF 4
REM     Aqu4 in space group P -1
REM R1 =  0.0238 for    4084 Fo > 4sig(Fo)  and  0.0238 for all    4084 data
REM    250 parameters refined using     99 restraints
END
WGHT      0.0183      0.0000
REM Instructions for potential hydrogen bonds
EQIV $3 -x+2, -y+1, -z
HTAB C1 Cl1_$3
HTAB C1 O2
EQIV $4 x, y+1, z
HTAB C3 F3_$4
EQIV $5 -x+1, -y, -z+1
HTAB C7 F1_$5
EQIV $1 -x+1, -y, -z
HTAB C9 F3_$1
REM Highest difference peak  0.490,  deepest hole -0.515,  1-sigma level  0.063
Q1    1   1.0320  0.6763  0.1228  11.00000  0.05    0.38
Q2    1   0.0724 -0.0943 -0.4193  11.00000  0.05    0.37
Q3    1   0.3779  0.5665  0.2774  11.00000  0.05    0.31
Q4    1   0.0120 -0.1353 -0.5344  11.00000  0.05    0.28
Q5    1  -0.5000  0.5000  0.5000  10.50000  0.05    0.27
Q6    1   0.7556  0.1618  0.0776  11.00000  0.05    0.27
Q7    1  -0.0733 -0.1433 -0.4995  11.00000  0.05    0.23
Q8    1   0.3956  0.1008 -0.1059  11.00000  0.05    0.23
Q9    1   0.4520  0.0403  0.1007  11.00000  0.05    0.22
Q10   1  -0.0673 -0.2082 -0.5574  11.00000  0.05    0.22
Q11   1   0.0798  0.0117 -0.3404  11.00000  0.05    0.20
Q12   1   0.9732  0.0863  0.1510  11.00000  0.05    0.20
Q13   1   0.1964  0.0620 -0.0292  11.00000  0.05    0.20
Q14   1   0.7389  0.6030  0.1342  11.00000  0.05    0.19
Q15   1   0.8769  0.6800  0.0886  11.00000  0.05    0.19
Q16   1   0.8718  0.1847  0.0993  11.00000  0.05    0.19
Q17   1   0.7046  0.6052  0.2201  11.00000  0.05    0.19
Q18   1   0.2827  0.0735 -0.1821  11.00000  0.05    0.17
Q19   1   0.4891  0.2438 -0.0186  11.00000  0.05    0.17
Q20   1   0.2009  0.5006  0.2467  11.00000  0.05    0.17
Q21   1   0.7999  0.5277  0.1161  11.00000  0.05    0.17
Q22   1   0.7886  0.1597  0.2590  11.00000  0.05    0.17
Q23   1   0.8971  0.6361 -0.0151  11.00000  0.05    0.17
Q24   1   0.6449  0.7424  0.1520  11.00000  0.05    0.17
Q25   1   0.4818  0.3350 -0.0336  11.00000  0.05    0.17
;
_shelx_res_checksum     53848
