# Supplementary material for: Tetra-μ-acetato-κ8 O:O′-bis­[(3-chloro­pyridine-κN)ruthenium(II,III)](Ru—Ru) hexa­fluorido­phosphate 1,2-di­chloro­ethane monosolvate
Source: IUCrdata. 2022 Mar 10;7(Pt 3):x220249. doi: 10.1107/S2414314622002498 (PMC9462009; doi:10.1107/S2414314622002498)
Supplement: Supplementary file 2 [file x-07-x220249-Isup2.hkl]

data_I                                                                          
_shelx_title '    Aqu4 in space group P -1'                                     
_shelx_refln_list_code          4                                               
_shelx_F_calc_maximum      134.47                                               
_exptl_crystal_F_000       447.00                                               
_reflns_d_resolution_high  0.7283                                               
                                                                                
loop_                                                                           
 _space_group_symop_operation_xyz                                               
 'x, y, z'                                                                      
 '-x, -y, -z'                                                                   
                                                                                
_cell_length_a     8.2737                                                       
_cell_length_b    10.5784                                                       
_cell_length_c    11.5534                                                       
_cell_angle_alpha 100.764                                                       
_cell_angle_beta  108.980                                                       
_cell_angle_gamma 110.525                                                       
                                                                                
_shelx_F_squared_multiplier     1.000                                           
                                                                                
loop_                                                                           
 _refln_index_h                                                                 
 _refln_index_k                                                                 
 _refln_index_l                                                                 
 _refln_F_squared_calc                                                          
 _refln_F_squared_meas                                                          
 _refln_F_squared_sigma                                                         
 _refln_observed_status                                                         
   2   0   0       8742.24       8491.69       107.51 o                         
   3   0   0       6583.13       6653.86        89.06 o                         
   4   0   0       2067.28       2084.38        64.75 o                         
   5   0   0        197.27        191.17         7.25 o                         
   6   0   0         58.57         57.90         4.42 o                         
   9   0   0          4.92          4.17         1.25 o                         
  -9   1   0         11.96         12.86         2.04 o                         
  -8   1   0        189.58        186.72        15.54 o                         
  -7   1   0        183.87        189.66        14.08 o                         
  -6   1   0       1431.77       1459.54       100.49 o                         
  -5   1   0       1629.40       1733.10        89.57 o                         
  -4   1   0       4827.12       5000.23        94.42 o                         
  -3   1   0      10147.40       9815.45       562.56 o                         
   2   1   0       1434.27       1452.50        30.49 o                         
   3   1   0       1098.22       1063.94        24.09 o                         
   4   1   0        177.60        173.22         9.54 o                         
   5   1   0         20.61         19.54         1.87 o                         
   6   1   0         55.52         59.45         5.06 o                         
   7   1   0        184.99        190.06        12.32 o                         
   8   1   0         82.05         82.29         5.90 o                         
   9   1   0         92.57         95.63         7.96 o                         
 -10   2   0         33.89         28.51         4.43 o                         
  -9   2   0         55.98         57.35         6.69 o                         
  -8   2   0        616.23        613.33        39.76 o                         
  -7   2   0        607.17        620.64        37.40 o                         
  -6   2   0        976.20        993.99        62.85 o                         
  -5   2   0       2442.38       2349.48        93.13 o                         
  -4   2   0       2345.40       2417.81        49.47 o                         
  -3   2   0       7196.25       7120.34        99.80 o                         
   0   2   0       8222.83       8634.31       109.41 o                         
   1   2   0          3.49          8.98         1.00 o                         
   2   2   0         53.41         51.99         3.55 o                         
   3   2   0        828.20        808.43        23.81 o                         
   4   2   0        361.90        349.46        19.81 o                         
   5   2   0        719.72        760.76        26.20 o                         
   6   2   0        419.52        437.88        29.34 o                         
   7   2   0        599.58        600.87        35.49 o                         
   8   2   0         79.99         73.71         5.51 o                         
 -10   3   0         75.55         68.10         8.08 o                         
  -9   3   0        177.95        182.21        14.63 o                         
  -8   3   0        505.45        518.87        28.16 o                         
  -7   3   0        278.27        290.78        19.48 o                         
  -6   3   0        559.98        627.46        31.91 o                         
  -5   3   0        716.95        750.76        37.47 o                         
  -4   3   0        155.71        152.21         9.87 o                         
  -2   3   0        181.50        184.93         8.99 o                         
   0   3   0        236.23        297.25        21.22 o                         
   1   3   0       4606.41       4456.00        61.98 o                         
   2   3   0        531.31        534.47        18.93 o                         
   3   3   0       6048.32       6446.81       192.08 o                         
   4   3   0        744.61        730.08        42.73 o                         
   5   3   0        757.98        765.12        35.90 o                         
   6   3   0        567.98        551.86        29.92 o                         
   7   3   0        260.76        273.74        14.61 o                         
   8   3   0         16.56         13.05         2.26 o                         
 -10   4   0         20.23         13.41         2.22 o                         
  -9   4   0          4.03          3.38         1.11 o                         
  -8   4   0        152.69        153.23        10.63 o                         
  -7   4   0         79.68         84.14         5.08 o                         
  -6   4   0         43.25         36.22         3.32 o                         
  -5   4   0       1180.06       1188.16        57.74 o                         
  -4   4   0        116.39        129.70        10.30 o                         
  -3   4   0       1013.47        930.58        16.73 o                         
  -2   4   0       1254.55       1323.82        26.77 o                         
  -1   4   0       9741.76       9830.29       127.35 o                         
   0   4   0       8269.08       8972.48       118.12 o                         
   1   4   0       2611.94       2582.76        51.68 o                         
   2   4   0       2005.35       2038.22        73.93 o                         
   3   4   0       2575.13       2650.24       154.84 o                         
   4   4   0        715.27        704.64        47.80 o                         
   5   4   0         37.17         41.09         4.49 o                         
   6   4   0         74.81         74.73         5.71 o                         
   7   4   0         38.58         37.68         3.48 o                         
  -9   5   0         52.12         57.19         4.31 o                         
  -8   5   0         49.63         43.77         3.31 o                         
  -7   5   0        463.36        475.68        18.85 o                         
  -6   5   0         30.69         30.58         2.46 o                         
  -5   5   0       2462.31       2581.27        79.12 o                         
  -4   5   0       3404.44       3635.63        69.54 o                         
  -3   5   0       1787.72       1733.43        50.58 o                         
  -2   5   0       8636.12       9086.40       119.37 o                         
  -1   5   0       1124.39       1178.68        26.46 o                         
   0   5   0       2394.61       2480.84        50.38 o                         
   1   5   0        668.69        622.98        38.60 o                         
   2   5   0        443.98        462.64        28.20 o                         
   3   5   0        111.63        114.97         6.40 o                         
   5   5   0         57.56         52.80         4.49 o                         
   6   5   0          3.32          4.04         1.30 o                         
 -10   6   0         30.49         29.80         3.30 o                         
  -9   6   0        188.59        193.10        15.13 o                         
  -8   6   0        398.37        407.41        22.52 o                         
  -7   6   0        709.10        745.42        24.99 o                         
  -6   6   0        729.60        765.57        46.64 o                         
  -5   6   0       2621.76       2792.06       134.47 o                         
  -4   6   0       2120.63       2143.19        66.15 o                         
  -3   6   0        358.49        335.99        23.99 o                         
  -2   6   0       1103.01       1126.72        43.02 o                         
  -1   6   0       1201.91       1296.03        47.30 o                         
   0   6   0         53.32         57.67         4.61 o                         
   1   6   0        224.74        217.91        13.51 o                         
   2   6   0        170.43        163.16         7.93 o                         
   3   6   0         41.86         34.56         3.27 o                         
   4   6   0        136.13        145.39         8.29 o                         
   5   6   0         77.82         73.58         5.12 o                         
   6   6   0        203.84        207.72        12.53 o                         
 -10   7   0         75.14         77.46         8.38 o                         
  -9   7   0        369.89        358.88        20.83 o                         
  -8   7   0        395.76        418.50        23.16 o                         
  -7   7   0        470.14        472.18        38.78 o                         
  -6   7   0        149.45        164.74         9.38 o                         
  -5   7   0       1204.61       1268.52        73.39 o                         
  -4   7   0         15.42         14.50         1.67 o                         
  -3   7   0        163.02        163.23        15.73 o                         
  -2   7   0        190.66        189.73        14.71 o                         
  -1   7   0         27.61         29.06         2.60 o                         
   0   7   0        902.29        899.10        45.73 o                         
   1   7   0        159.80        176.98         9.50 o                         
   2   7   0        788.15        822.64        40.68 o                         
   3   7   0        622.34        627.86        33.79 o                         
   4   7   0        230.36        243.88        10.24 o                         
   5   7   0        139.02        139.61        10.62 o                         
   6   7   0        133.84        124.07        11.65 o                         
 -10   8   0         20.63         19.65         2.68 o                         
  -9   8   0        114.88        106.85         8.88 o                         
  -8   8   0         33.04         32.11         3.20 o                         
  -7   8   0          7.73          8.11         1.19 o                         
  -6   8   0        169.39        179.91        14.25 o                         
  -5   8   0         88.24         93.34         6.33 o                         
  -4   8   0        193.66        205.68        12.05 o                         
  -3   8   0        444.59        471.48        31.49 o                         
  -2   8   0       1151.24       1219.64        74.67 o                         
  -1   8   0       1303.04       1317.69        85.29 o                         
   0   8   0        414.22        450.23        31.17 o                         
   1   8   0        999.48       1028.02        45.64 o                         
   2   8   0        556.72        531.13        32.31 o                         
   3   8   0        289.38        311.86        13.33 o                         
   4   8   0        122.99        118.50         7.75 o                         
   5   8   0         42.80         43.35         4.39 o                         
  -9   9   0         10.86          7.97         1.55 o                         
  -8   9   0         55.22         52.03         4.25 o                         
  -7   9   0        113.23        110.90         7.69 o                         
  -6   9   0         89.93         88.42         7.00 o                         
  -5   9   0       1031.07       1071.10        31.70 o                         
  -4   9   0        847.34        866.74        49.47 o                         
  -3   9   0        907.37        934.83        58.74 o                         
  -2   9   0       1743.15       1866.46       119.54 o                         
  -1   9   0       1005.43       1012.29        40.78 o                         
   0   9   0        800.65        791.25        43.88 o                         
   1   9   0        271.43        286.33        18.16 o                         
   2   9   0        276.36        272.06        13.95 o                         
   3   9   0          3.37          4.05         1.36 o                         
   4   9   0         33.54         33.72         3.67 o                         
 -10  10   0         52.19         45.98         5.88 o                         
  -9  10   0        120.38        129.40        12.02 o                         
  -7  10   0        475.41        459.02        38.30 o                         
  -6  10   0       1109.66       1055.75        43.82 o                         
  -5  10   0        948.87        935.81        46.66 o                         
  -4  10   0        930.33        972.67        42.06 o                         
  -3  10   0        345.34        349.66        27.82 o                         
  -2  10   0       1308.33       1325.18        83.87 o                         
  -1  10   0         14.68         13.47         1.84 o                         
   0  10   0         90.00         96.08         7.45 o                         
   2  10   0          9.56          9.31         1.68 o                         
  -9  11   0        229.83        219.61        17.33 o                         
  -8  11   0        345.39        332.37        31.03 o                         
  -7  11   0        174.64        177.44        14.58 o                         
  -6  11   0        412.61        431.63        30.97 o                         
  -5  11   0        256.96        270.43        21.78 o                         
  -4  11   0        142.50        128.64        10.99 o                         
  -3  11   0          3.71          3.92         0.80 o                         
  -2  11   0         24.42         24.11         2.43 o                         
   0  11   0         27.39         26.64         2.69 o                         
   1  11   0         25.34         24.59         2.39 o                         
   2  11   0        116.14        118.06        12.18 o                         
  -9  12   0         82.52         64.53        10.12 o                         
  -8  12   0         60.25         61.58         6.40 o                         
  -7  12   0         38.23         37.03         3.37 o                         
  -6  12   0          7.32          6.39         1.48 o                         
  -5  12   0          8.20          7.87         1.77 o                         
  -4  12   0         16.20         13.80         2.09 o                         
  -3  12   0         18.54         18.82         2.82 o                         
  -2  12   0        143.83        141.64        11.50 o                         
  -1  12   0         96.46         85.50         8.51 o                         
   0  12   0         94.63         82.68         8.01 o                         
   1  12   0        177.29        173.01        13.48 o                         
  -7  13   0          9.00          6.11         1.86 o                         
  -6  13   0         28.96         27.93         3.04 o                         
  -5  13   0         87.72         86.00         9.18 o                         
  -4  13   0        100.85        103.75        10.38 o                         
  -3  13   0        223.92        218.78        19.95 o                         
  -2  13   0        143.54        135.62        13.40 o                         
  -1  13   0        278.76        289.05        30.16 o                         
  -6  14   0        140.36        139.48        13.30 o                         
  -5  14   0        170.71        167.91        14.39 o                         
  -4  14   0        133.45        133.42        12.27 o                         
  -3  14   0        261.52        275.74        27.73 o                         
   3 -14   1        224.52        233.50        18.97 o                         
   4 -14   1         98.01         94.30         9.22 o                         
   5 -14   1        139.83        139.67        17.08 o                         
   6 -14   1        131.73        133.94        13.41 o                         
   0 -13   1         94.11         96.02         9.36 o                         
   1 -13   1        210.13        210.08        19.47 o                         
   2 -13   1         81.65         74.82         7.15 o                         
   3 -13   1        184.05        185.04        14.34 o                         
   4 -13   1         60.37         63.93         4.47 o                         
   5 -13   1         41.39         40.32         3.60 o                         
   6 -13   1         21.38         19.71         2.51 o                         
  -1 -12   1        119.90        108.91        10.28 o                         
   0 -12   1         79.38         72.77         7.56 o                         
   1 -12   1         72.30         71.32         8.59 o                         
   2 -12   1         72.17         72.34         5.74 o                         
   4 -12   1         25.17         19.81         2.51 o                         
   5 -12   1         30.14         32.11         3.56 o                         
   6 -12   1          4.42          5.98         1.41 o                         
   7 -12   1         74.15         79.98         7.13 o                         
   8 -12   1         44.93         41.66         4.82 o                         
   9 -12   1        118.28        104.54        12.86 o                         
  -2 -11   1         90.79         93.24         9.30 o                         
  -1 -11   1          3.03          4.05         1.18 o                         
   0 -11   1         29.20         29.42         2.89 o                         
   1 -11   1         26.65         28.33         2.36 o                         
   3 -11   1         46.68         52.43         4.53 o                         
   4 -11   1        112.27        126.58         8.76 o                         
   5 -11   1        396.90        391.05        35.24 o                         
   6 -11   1        233.42        254.99        15.68 o                         
   7 -11   1        239.74        237.94        17.38 o                         
   8 -11   1        294.70        278.90        21.41 o                         
   9 -11   1        192.71        178.33        20.87 o                         
  -3 -10   1          7.09          5.39         1.29 o                         
  -2 -10   1         10.04          8.46         1.71 o                         
  -1 -10   1         14.07         14.41         2.09 o                         
   0 -10   1         53.16         52.41         4.38 o                         
   1 -10   1        216.21        238.02        13.83 o                         
   2 -10   1        975.38        984.81        52.90 o                         
   3 -10   1        293.45        219.05        23.53 o                         
   4 -10   1        604.92        647.73        41.54 o                         
   5 -10   1        834.50        858.48        52.30 o                         
   6 -10   1        486.15        504.46        32.94 o                         
   7 -10   1        213.77        227.13        15.65 o                         
   8 -10   1         51.11         46.58         3.51 o                         
   9 -10   1         69.71         69.75         8.11 o                         
  -4  -9   1         26.02         28.54         3.03 o                         
  -3  -9   1         25.29         23.55         2.38 o                         
  -2  -9   1        428.02        420.26        35.55 o                         
  -1  -9   1        190.47        200.76        11.49 o                         
   0  -9   1        453.33        454.16        23.61 o                         
   1  -9   1       1103.20       1090.46        78.56 o                         
   2  -9   1        401.60        432.30        31.94 o                         
   3  -9   1        604.92        606.66        42.91 o                         
   4  -9   1        242.20        267.23        18.28 o                         
   5  -9   1        506.11        480.01        21.93 o                         
   7  -9   1        163.69        158.95        11.81 o                         
   8  -9   1          3.85          3.89         0.78 o                         
  -5  -8   1         94.85         94.25         9.07 o                         
  -4  -8   1         98.27         95.21         6.95 o                         
  -3  -8   1        315.01        329.21        22.29 o                         
  -2  -8   1        445.61        454.78        31.84 o                         
  -1  -8   1        879.20        895.57        44.44 o                         
   0  -8   1         21.87         19.18         1.98 o                         
   1  -8   1       1753.04       1868.32       120.41 o                         
   2  -8   1         67.31         58.41         4.87 o                         
   3  -8   1        275.33        286.82        12.24 o                         
   5  -8   1         53.88         49.15         3.96 o                         
   6  -8   1         31.57         27.02         2.67 o                         
   7  -8   1         30.26         38.89         3.14 o                         
   8  -8   1        197.12        179.98        10.99 o                         
   9  -8   1        115.54        118.96         9.22 o                         
  10  -8   1         42.12         33.47         4.16 o                         
  -6  -7   1         84.78         79.00         6.75 o                         
  -5  -7   1        220.59        222.95        14.54 o                         
  -4  -7   1        166.42        174.74        13.26 o                         
  -3  -7   1        610.89        606.66        33.09 o                         
  -2  -7   1         98.76         93.19         5.99 o                         
  -1  -7   1        116.41        125.47         7.07 o                         
   0  -7   1          4.77          4.43         0.78 o                         
   2  -7   1         75.22        109.22         8.50 o                         
   3  -7   1        557.65        542.60        28.74 o                         
   4  -7   1        397.13        420.09        20.46 o                         
   5  -7   1        985.07       1002.02        66.75 o                         
   6  -7   1        560.66        588.67        44.08 o                         
   7  -7   1        374.72        380.28        26.93 o                         
   8  -7   1        629.75        584.07        48.44 o                         
   9  -7   1        197.89        190.43        14.33 o                         
  10  -7   1         63.34         60.37         7.42 o                         
  -7  -6   1         72.97         75.28         8.92 o                         
  -6  -6   1         68.97         69.15         4.27 o                         
  -5  -6   1         31.47         31.47         3.17 o                         
  -3  -6   1        131.17        134.28         7.04 o                         
  -1  -6   1         77.02         75.98         5.88 o                         
   0  -6   1        498.29        562.16        30.77 o                         
   1  -6   1       2055.69       2143.57        62.69 o                         
   2  -6   1        399.51        400.63         8.03 o                         
   3  -6   1       1357.92       1348.57        42.84 o                         
   4  -6   1       3461.91       3775.07       113.28 o                         
   5  -6   1       1506.09       1603.71        90.44 o                         
   6  -6   1       1206.06       1289.48        74.57 o                         
   7  -6   1        258.28        257.26        21.07 o                         
   8  -6   1        424.03        435.81        25.98 o                         
   9  -6   1         34.08         35.19         3.21 o                         
  10  -6   1         36.49         33.15         4.48 o                         
  -6  -5   1         18.07         17.91         1.99 o                         
  -5  -5   1         14.90         12.23         1.80 o                         
  -4  -5   1          7.42          7.86         1.29 o                         
  -3  -5   1        105.65        113.14         8.20 o                         
  -2  -5   1       2181.89       2264.40        93.34 o                         
  -1  -5   1         31.53         34.31         2.70 o                         
   0  -5   1       6002.78       6015.12       111.45 o                         
   1  -5   1       5218.45       5608.01        76.35 o                         
   2  -5   1       5149.77       5237.62        71.65 o                         
   3  -5   1       2208.52       2201.55        69.31 o                         
   4  -5   1       4095.18       4269.54        80.43 o                         
   5  -5   1        475.39        475.73        28.72 o                         
   6  -5   1        246.33        234.16        13.47 o                         
   7  -5   1         88.71         93.63         7.66 o                         
   8  -5   1         87.79         87.27         5.95 o                         
   9  -5   1          9.60          6.98         1.55 o                         
  -8  -4   1         15.28         13.73         2.45 o                         
  -7  -4   1         27.06         25.17         3.52 o                         
  -6  -4   1        197.52        208.72        16.74 o                         
  -5  -4   1         37.44         38.13         3.44 o                         
  -4  -4   1       2353.57       2383.46       133.51 o                         
  -3  -4   1        625.44        635.67        32.11 o                         
  -2  -4   1       5416.55       5419.65       102.44 o                         
  -1  -4   1       1675.99       1650.01        34.57 o                         
   0  -4   1       8124.83       8349.52       109.79 o                         
   1  -4   1       4708.65       4608.76        61.77 o                         
   2  -4   1        505.88        467.83        18.23 o                         
   3  -4   1       1631.15       1660.57        32.93 o                         
   4  -4   1        103.49         94.95         6.65 o                         
   5  -4   1        256.78        276.45        16.86 o                         
   6  -4   1         11.19          9.13         1.27 o                         
   7  -4   1        152.96        182.86        15.45 o                         
   8  -4   1         91.44         84.59         5.76 o                         
   9  -4   1        130.28        123.32         9.48 o                         
  10  -4   1         42.44         34.26         5.62 o                         
  -8  -3   1         86.90         88.97         7.57 o                         
  -7  -3   1        246.40        241.67        20.97 o                         
  -6  -3   1        622.84        631.36        37.52 o                         
  -5  -3   1        277.63        290.32        19.38 o                         
  -4  -3   1       2284.92       2318.07       128.45 o                         
  -3  -3   1       1851.59       1920.96        69.31 o                         
  -2  -3   1       1744.53       1716.76        38.25 o                         
  -1  -3   1       1130.33       1076.89        23.18 o                         
   0  -3   1        163.98        156.06        11.73 o                         
   1  -3   1       4550.14       4634.60        62.12 o                         
   2  -3   1        779.35        863.04        22.17 o                         
   3  -3   1         66.36         61.20         4.63 o                         
   4  -3   1       1091.42       1104.02        35.65 o                         
   5  -3   1        757.51        836.59        42.18 o                         
   6  -3   1        501.90        501.88        35.73 o                         
   7  -3   1       1125.38       1233.23        57.70 o                         
   8  -3   1        311.84        279.44        22.37 o                         
   9  -3   1        322.88        313.99        29.78 o                         
  10  -3   1         69.30         51.62         9.59 o                         
  -9  -2   1         37.51         33.64         3.93 o                         
  -8  -2   1        163.42        163.13        11.24 o                         
  -7  -2   1        490.58        506.69        42.34 o                         
  -6  -2   1        255.11        262.44        15.69 o                         
  -5  -2   1        237.41        234.65        10.74 o                         
  -4  -2   1        662.78        709.98        44.28 o                         
  -3  -2   1          2.31          1.98         0.63 o                         
  -2  -2   1        454.24        460.80        23.44 o                         
   0  -2   1         25.93         28.57         2.42 o                         
   1  -2   1       6547.80       6356.03        80.43 o                         
   2  -2   1        618.46        583.61        15.32 o                         
   3  -2   1       4783.80       4804.82        63.81 o                         
   4  -2   1       3752.53       3973.59        73.88 o                         
   5  -2   1       2315.50       2348.32        86.75 o                         
   6  -2   1        651.30        659.36        45.49 o                         
   7  -2   1       1566.97       1592.58        74.64 o                         
   8  -2   1        282.50        295.41        16.60 o                         
   9  -2   1        121.19        107.85        10.28 o                         
  -9  -1   1         25.94         22.76         3.77 o                         
  -8  -1   1         94.54         92.75         5.90 o                         
  -7  -1   1         36.81         39.73         3.71 o                         
  -6  -1   1         59.85         65.33         5.52 o                         
  -5  -1   1         35.20         33.28         2.67 o                         
  -4  -1   1        340.05        359.44        12.38 o                         
  -3  -1   1        928.09        902.95        25.89 o                         
  -2  -1   1        660.95        626.59        18.15 o                         
  -1  -1   1       4922.83       5033.95        64.74 o                         
   1  -1   1      10182.20       9882.09       162.00 o                         
   2  -1   1      10422.61       9795.04       194.65 o                         
   3  -1   1       9371.95       9895.93       159.98 o                         
   4  -1   1       4542.98       4739.75        87.51 o                         
   5  -1   1       1714.72       1799.56        71.86 o                         
   6  -1   1        618.41        650.32        44.42 o                         
   7  -1   1        412.47        407.73        26.96 o                         
   8  -1   1         66.61         70.40         4.92 o                         
   9  -1   1         14.29          9.66         2.13 o                         
  -9   0   1          9.21          8.79         1.69 o                         
  -8   0   1          7.36          5.71         1.40 o                         
  -7   0   1        104.17        103.72         7.60 o                         
  -5   0   1        340.32        338.94        18.72 o                         
  -4   0   1       3420.80       3257.35        62.62 o                         
  -3   0   1       1405.95       1245.00        24.83 o                         
  -2   0   1       3190.99       2825.23        51.06 o                         
   1   0   1       4833.13       4911.13        62.63 o                         
   2   0   1       2579.43       2402.44        47.09 o                         
   3   0   1       2386.05       2450.14        49.54 o                         
   4   0   1        694.25        704.07        15.05 o                         
   5   0   1        362.16        375.03        14.92 o                         
   6   0   1          3.69          4.08         0.76 o                         
   7   0   1         27.05         24.57         2.10 o                         
   9   0   1         11.06          9.69         2.04 o                         
  -9   1   1         71.47         78.78         9.12 o                         
  -8   1   1         85.78         86.82         5.41 o                         
  -7   1   1        353.96        357.06        20.48 o                         
  -6   1   1        728.86        725.46        36.33 o                         
  -5   1   1        103.07        107.19         7.98 o                         
  -4   1   1       8223.00       8284.10       132.74 o                         
  -3   1   1        553.92        524.49        20.10 o                         
  -1   1   1       3462.04       3821.23        49.29 o                         
   1   1   1       2641.34       2639.38        48.53 o                         
   2   1   1         85.73         88.22         6.06 o                         
   3   1   1        516.81        535.77        13.94 o                         
   4   1   1        391.80        348.16        14.28 o                         
   5   1   1        190.98        184.86        10.84 o                         
   6   1   1        420.60        394.60        27.11 o                         
   7   1   1        142.05        146.55        10.66 o                         
   8   1   1         88.08         89.05         8.59 o                         
 -10   2   1          9.53         10.27         2.00 o                         
  -9   2   1        146.08        147.75        10.60 o                         
  -8   2   1        290.96        307.20        21.29 o                         
  -7   2   1        636.57        684.26        49.42 o                         
  -6   2   1        342.75        355.24        19.27 o                         
  -5   2   1        445.44        450.51        27.94 o                         
  -4   2   1       2608.24       2672.33        51.87 o                         
  -1   2   1      10595.39      10376.79       130.84 o                         
   0   2   1       5278.27       5483.67        71.93 o                         
   1   2   1        170.33        179.33        11.75 o                         
   2   2   1        618.35        595.18        26.31 o                         
   3   2   1        625.03        618.85        28.49 o                         
   4   2   1       1654.53       1730.20        96.17 o                         
   5   2   1        263.06        260.92        18.63 o                         
   6   2   1        703.71        707.27        37.15 o                         
   7   2   1        344.40        335.25        26.56 o                         
   8   2   1         77.71         72.23         7.71 o                         
 -10   3   1         39.65         43.44         4.23 o                         
  -9   3   1        268.18        276.32        25.44 o                         
  -8   3   1         18.32         14.37         2.08 o                         
  -7   3   1        280.49        305.05        22.76 o                         
  -6   3   1         18.91         17.97         1.91 o                         
  -5   3   1         32.82         45.71         3.22 o                         
  -4   3   1        214.78        207.87        16.09 o                         
  -3   3   1         33.60         43.72         3.95 o                         
  -2   3   1       2760.30       2617.97        48.74 o                         
  -1   3   1       2365.43       2277.66        43.42 o                         
   0   3   1       1190.74       1096.83        25.43 o                         
   1   3   1       3439.03       3323.96        49.06 o                         
   2   3   1       3615.16       3838.47        79.41 o                         
   3   3   1       2912.51       3007.28       103.45 o                         
   4   3   1        895.39        888.85        60.39 o                         
   5   3   1        519.66        532.74        33.97 o                         
   6   3   1        447.37        454.50        37.65 o                         
   7   3   1         51.06         50.95         6.11 o                         
   8   3   1         20.21         21.55         3.43 o                         
  -9   4   1         13.35         14.21         2.13 o                         
  -8   4   1         35.66         42.09         3.45 o                         
  -7   4   1         37.20         37.21         2.91 o                         
  -6   4   1        199.30        203.61         9.35 o                         
  -5   4   1       1332.93       1378.51        66.86 o                         
  -4   4   1        567.65        539.49        14.42 o                         
  -3   4   1       2281.68       2193.40        42.86 o                         
  -2   4   1       4516.01       4534.76        62.53 o                         
  -1   4   1      10115.06      10994.69       142.54 o                         
   0   4   1       5042.53       5246.14        73.65 o                         
   1   4   1       1425.03       1442.83        50.72 o                         
   2   4   1       2383.14       2396.67        99.56 o                         
   3   4   1        808.61        841.17        43.62 o                         
   4   4   1        229.39        220.60        15.10 o                         
   6   4   1         55.75         56.40         4.38 o                         
  -9   5   1         68.13         72.21         5.34 o                         
  -8   5   1        368.46        389.20        23.70 o                         
  -7   5   1        136.64        149.22         6.70 o                         
  -6   5   1        875.11        930.33        55.34 o                         
  -5   5   1       2411.16       2643.49        82.69 o                         
  -4   5   1       4951.70       5125.50        96.36 o                         
  -3   5   1        794.13        780.30        16.22 o                         
  -2   5   1       5797.13       6136.72        84.48 o                         
  -1   5   1        998.60        965.10        46.89 o                         
   0   5   1       2047.91       2038.34        64.27 o                         
   1   5   1         24.03         27.65         2.36 o                         
   2   5   1        568.43        565.59        30.16 o                         
   6   5   1         20.81         18.06         2.21 o                         
   7   5   1         76.36         77.25        10.14 o                         
 -10   6   1         72.01         70.35         6.49 o                         
  -9   6   1        216.93        226.00        12.71 o                         
  -8   6   1        925.21        890.77        42.81 o                         
  -7   6   1        202.48        230.32        18.32 o                         
  -6   6   1       2298.39       2554.95       136.75 o                         
  -5   6   1        877.42        885.11        68.62 o                         
  -4   6   1       2591.11       2630.71        80.98 o                         
  -3   6   1        253.25        246.10        15.07 o                         
  -2   6   1       1113.15       1130.22        48.49 o                         
  -1   6   1        155.90        181.13        11.06 o                         
   0   6   1         48.45         46.42         3.68 o                         
   1   6   1         75.07         89.86         6.95 o                         
   2   6   1        310.53        320.72        21.04 o                         
   3   6   1         52.94         53.56         5.07 o                         
   4   6   1        413.68        431.13        31.28 o                         
   5   6   1        280.11        286.05        18.06 o                         
   6   6   1        148.03        137.59        13.94 o                         
 -10   7   1        136.02        140.24        11.15 o                         
  -9   7   1        281.44        284.29        22.69 o                         
  -8   7   1        483.50        517.89        25.45 o                         
  -7   7   1         74.19         76.94         5.96 o                         
  -6   7   1        599.87        617.65        44.62 o                         
  -5   7   1         82.79         86.62         7.27 o                         
  -4   7   1         47.12         41.23         3.73 o                         
  -2   7   1        439.07        416.26        21.18 o                         
  -1   7   1        698.42        748.71        42.10 o                         
   0   7   1        561.43        618.18        41.45 o                         
   1   7   1        766.15        778.51        50.32 o                         
   2   7   1       1157.57       1219.45        68.96 o                         
   3   7   1        527.23        533.91        25.97 o                         
   4   7   1        231.25        242.00        13.28 o                         
   5   7   1        259.97        248.03        21.54 o                         
 -10   8   1         20.72         19.26         2.63 o                         
  -9   8   1         59.19         58.61         4.75 o                         
  -8   8   1         23.47         21.33         2.05 o                         
  -7   8   1         33.28         28.66         2.98 o                         
  -6   8   1         62.57         66.85         5.93 o                         
  -5   8   1         99.59         99.33         6.96 o                         
  -4   8   1        105.29        113.14         6.60 o                         
  -3   8   1        743.82        839.85        60.64 o                         
  -2   8   1       1112.00       1180.70        74.20 o                         
  -1   8   1       1879.08       2007.89       132.50 o                         
   0   8   1        370.34        374.71        23.67 o                         
   1   8   1       1595.07       1650.01        77.94 o                         
   2   8   1        592.67        616.78        35.62 o                         
   3   8   1        337.61        343.54        25.44 o                         
   4   8   1         71.17         65.96         5.95 o                         
  -9   9   1         29.10         24.73         3.59 o                         
  -8   9   1         15.33         15.82         2.12 o                         
  -7   9   1        112.82        115.98         8.07 o                         
  -6   9   1        158.94        167.84        14.49 o                         
  -5   9   1       1536.45       1633.85        53.00 o                         
  -4   9   1        670.14        725.89        52.05 o                         
  -3   9   1       1684.86       1728.87       119.61 o                         
  -2   9   1       1170.42       1243.02        50.66 o                         
  -1   9   1       1539.76       1534.60        90.78 o                         
   0   9   1        397.02        411.85        24.44 o                         
   1   9   1        324.99        332.52        24.64 o                         
   2   9   1        101.64         97.15         6.62 o                         
   3   9   1         24.73         27.45         2.80 o                         
   4   9   1         10.08          7.72         1.87 o                         
 -10  10   1         42.91         38.97         4.41 o                         
  -9  10   1        157.08        100.51        24.76 o                         
  -8  10   1        149.13        131.14        11.31 o                         
  -7  10   1        553.12        538.31        46.01 o                         
  -6  10   1        809.49        788.92        48.63 o                         
  -5  10   1        598.46        611.02        32.87 o                         
  -4  10   1        479.04        490.50        38.40 o                         
  -3  10   1        462.34        487.36        32.85 o                         
  -2  10   1        451.53        465.92        31.31 o                         
  -1  10   1         16.46         19.12         2.09 o                         
   0  10   1         54.34         57.43         4.50 o                         
   1  10   1          8.14          5.61         1.44 o                         
  -9  11   1        166.32        148.76        15.47 o                         
  -8  11   1        160.86        156.77        12.36 o                         
  -7  11   1         86.60         91.75         6.87 o                         
  -6  11   1        298.96        310.45        22.02 o                         
  -5  11   1         85.78         85.10         8.91 o                         
  -4  11   1         32.04         30.40         3.14 o                         
  -3  11   1         10.22         11.93         1.42 o                         
  -1  11   1          3.21          4.13         1.17 o                         
   0  11   1         72.05         69.17         8.28 o                         
   1  11   1         43.35         43.65         4.53 o                         
  -9  12   1         35.91         31.05         4.55 o                         
  -8  12   1         11.92         10.53         1.86 o                         
  -4  12   1         59.83         60.95         5.24 o                         
  -3  12   1         41.02         40.41         3.98 o                         
  -2  12   1        223.85        196.20        17.28 o                         
  -1  12   1         56.53         45.92         4.13 o                         
   0  12   1        169.12        156.13        16.12 o                         
  -8  13   1          9.20          7.21         1.61 o                         
  -7  13   1         19.51         15.79         2.74 o                         
  -6  13   1         94.31         94.64         8.82 o                         
  -5  13   1        107.77        108.38        11.23 o                         
  -4  13   1        182.69        182.72        15.45 o                         
  -3  13   1        219.74        211.20        17.85 o                         
  -2  13   1        231.01        235.22        25.73 o                         
  -5  14   1        130.65        125.62        11.79 o                         
   2 -14   2        221.41        227.53        21.31 o                         
   3 -14   2        125.70        123.02        13.86 o                         
   4 -14   2         51.08         47.06         4.39 o                         
   5 -14   2        109.77        119.08        12.44 o                         
   6 -14   2         65.51         57.57         8.63 o                         
   0 -13   2         58.09         58.88         5.19 o                         
   1 -13   2        192.00        192.32        15.96 o                         
   2 -13   2         40.30         36.83         3.69 o                         
   3 -13   2        150.04        146.45        10.98 o                         
   4 -13   2          6.59          6.31         1.47 o                         
   5 -13   2         22.44         21.37         2.60 o                         
  -1 -12   2        136.69        125.26        11.65 o                         
   0 -12   2         20.39         16.75         2.44 o                         
   1 -12   2         36.43         39.93         4.30 o                         
   5 -12   2         45.39         52.68         4.88 o                         
   6 -12   2         23.87         27.79         2.79 o                         
   7 -12   2         61.51         64.32         5.11 o                         
   8 -12   2         52.54         50.42         6.08 o                         
  -3 -11   2         27.17         24.81         2.84 o                         
  -2 -11   2          5.10          4.39         1.18 o                         
  -1 -11   2         20.23         19.06         2.92 o                         
   0 -11   2         10.63          8.39         1.45 o                         
   1 -11   2         79.60         83.02         7.07 o                         
   2 -11   2         14.86         13.13         2.13 o                         
   3 -11   2         90.73        106.88         8.35 o                         
   4 -11   2        301.19        309.22        26.44 o                         
   5 -11   2        312.17        325.28        27.12 o                         
   6 -11   2        205.60        226.24        14.29 o                         
   7 -11   2        169.25        159.12        12.25 o                         
   8 -11   2        207.58        202.55        17.14 o                         
   9 -11   2         62.95         51.74         6.37 o                         
  -4 -10   2          5.98          4.80         1.54 o                         
  -3 -10   2         13.63         11.02         1.82 o                         
  -2 -10   2         52.06         50.53         3.84 o                         
  -1 -10   2         48.53         52.82         4.71 o                         
   0 -10   2        181.19        189.95        11.99 o                         
   1 -10   2        448.78        450.57        32.09 o                         
   2 -10   2        961.07        907.70        45.95 o                         
   3 -10   2         70.19         79.86         7.17 o                         
   4 -10   2        719.29        719.78        50.04 o                         
   5 -10   2        286.19        305.56        20.39 o                         
   6 -10   2        265.67        277.12        20.62 o                         
   7 -10   2         10.43         12.00         1.68 o                         
   8 -10   2         27.35         20.46         2.77 o                         
   9 -10   2         18.22         16.14         3.03 o                         
  -4  -9   2        116.99        119.37        11.81 o                         
  -3  -9   2         65.81         62.36         4.31 o                         
  -2  -9   2        656.85        675.40        38.18 o                         
  -1  -9   2        101.74         98.08         7.74 o                         
   0  -9   2        756.41        825.25        26.83 o                         
   1  -9   2        525.72        549.29        40.70 o                         
   2  -9   2        450.73        476.96        42.14 o                         
   3  -9   2        178.54        194.92        15.54 o                         
   4  -9   2        333.14        333.93        29.19 o                         
   5  -9   2         27.82         30.68         3.23 o                         
   6  -9   2         34.82         28.61         3.16 o                         
   7  -9   2          8.23          8.55         1.11 o                         
   9  -9   2         15.10         12.56         2.51 o                         
  -5  -8   2         84.96         84.73         7.98 o                         
  -4  -8   2        244.22        244.13        22.20 o                         
  -3  -8   2        449.25        450.29        25.33 o                         
  -2  -8   2        622.24        637.69        34.33 o                         
  -1  -8   2        585.94        601.13        39.30 o                         
   0  -8   2         98.10        125.77         5.76 o                         
   1  -8   2        957.24        970.26        61.68 o                         
   3  -8   2         67.86         68.10         6.34 o                         
   4  -8   2         13.39         16.94         2.02 o                         
   5  -8   2        151.57        160.23         7.52 o                         
   6  -8   2          2.70          2.32         0.63 o                         
   7  -8   2        342.10        365.91        25.29 o                         
   8  -8   2        201.01        181.85        16.31 o                         
   9  -8   2        130.27        122.25        11.98 o                         
  10  -8   2         71.46         51.72         8.66 o                         
  -6  -7   2        140.07        135.59         8.97 o                         
  -5  -7   2        204.65        211.05        13.02 o                         
  -4  -7   2        168.10        172.56        10.51 o                         
  -3  -7   2        421.55        406.65        29.25 o                         
   0  -7   2         18.42         12.74         1.67 o                         
   1  -7   2        144.58        148.60        12.07 o                         
   2  -7   2        245.38        255.72        22.51 o                         
   3  -7   2        375.83        367.24        28.05 o                         
   4  -7   2        185.32        179.95        10.01 o                         
   5  -7   2       1884.14       2126.74       117.60 o                         
   6  -7   2         58.16         63.08         5.80 o                         
   7  -7   2        927.26        920.81        51.64 o                         
   9  -7   2        123.71        114.63         9.83 o                         
  10  -7   2         53.43         46.40         8.24 o                         
  -7  -6   2         41.23         41.35         3.49 o                         
  -6  -6   2         65.23         68.81         7.57 o                         
  -4  -6   2          7.84          5.60         1.15 o                         
  -3  -6   2        124.79        131.84         7.13 o                         
  -2  -6   2        518.96        496.86        31.55 o                         
  -1  -6   2        792.95        789.82        66.48 o                         
   0  -6   2        145.07        140.68         9.93 o                         
   1  -6   2       1004.64        949.12        18.96 o                         
   2  -6   2        304.28        271.27        19.04 o                         
   3  -6   2       1732.20       1842.49        68.57 o                         
   4  -6   2       2057.80       2281.87        75.93 o                         
   5  -6   2       2093.27       2227.76       113.54 o                         
   6  -6   2        195.25        231.50        12.66 o                         
   7  -6   2        474.99        462.75        30.51 o                         
   8  -6   2        172.72        191.32        15.77 o                         
   9  -6   2         38.31         33.42         4.67 o                         
  10  -6   2         20.83         17.28         2.83 o                         
  -7  -5   2         15.81         15.38         2.05 o                         
  -6  -5   2          3.13          3.44         1.11 o                         
  -5  -5   2         10.78         11.94         1.63 o                         
  -4  -5   2          3.80          3.16         1.04 o                         
  -3  -5   2       1275.94       1279.41        92.36 o                         
  -2  -5   2        139.27        114.80         8.63 o                         
  -1  -5   2       1773.00       1750.63        52.40 o                         
   0  -5   2       3214.81       3258.42        48.12 o                         
   1  -5   2       1979.70       2125.63        43.30 o                         
   2  -5   2       4828.44       4817.26        68.16 o                         
   3  -5   2        862.29        869.97        16.18 o                         
   4  -5   2       1439.39       1520.90        73.26 o                         
   5  -5   2        482.11        487.66        28.54 o                         
   6  -5   2         74.40         76.38         4.61 o                         
   7  -5   2        182.61        183.33        12.57 o                         
   8  -5   2          4.66          3.79         0.82 o                         
  -8  -4   2         15.09         12.67         2.30 o                         
  -7  -4   2        118.30        126.73         8.95 o                         
  -6  -4   2        237.33        243.34        15.74 o                         
  -5  -4   2         94.95        100.61         7.89 o                         
  -4  -4   2       1637.22       1588.00       103.22 o                         
  -3  -4   2       1793.24       1842.61        81.09 o                         
  -2  -4   2        331.00        318.13        20.33 o                         
  -1  -4   2       1729.52       1629.42        36.19 o                         
   0  -4   2       3760.25       3709.26        51.83 o                         
   1  -4   2        926.51        841.86        29.97 o                         
   2  -4   2         71.96         57.21         3.62 o                         
   3  -4   2        708.87        712.76        19.29 o                         
   4  -4   2         32.79         29.55         1.89 o                         
   5  -4   2        120.84        128.39         9.61 o                         
   6  -4   2         92.08        103.21         6.44 o                         
   7  -4   2         62.64         64.47         5.35 o                         
   8  -4   2        171.09        169.34         7.77 o                         
   9  -4   2         45.56         42.79         4.04 o                         
  -8  -3   2        112.50        111.81        10.53 o                         
  -7  -3   2        271.13        259.33        19.91 o                         
  -6  -3   2        454.61        446.94        32.64 o                         
  -5  -3   2        365.15        372.03        25.91 o                         
  -4  -3   2        622.17        606.79        33.42 o                         
  -3  -3   2       2683.57       2640.47        58.71 o                         
  -2  -3   2        992.27       1005.32        27.07 o                         
  -1  -3   2       4205.63       3821.07        53.10 o                         
   0  -3   2        883.47        789.90        22.19 o                         
   2  -3   2        454.53        418.07        12.75 o                         
   3  -3   2         11.41         10.61         0.98 o                         
   4  -3   2        287.62        250.74         9.41 o                         
   5  -3   2        326.27        339.53        17.11 o                         
   6  -3   2        454.36        462.12        28.93 o                         
   7  -3   2        447.64        459.65        28.80 o                         
   8  -3   2        316.82        294.03        18.77 o                         
   9  -3   2        102.17         88.32        14.81 o                         
  -9  -2   2         67.52         70.73         7.09 o                         
  -8  -2   2        165.02        171.64        11.74 o                         
  -7  -2   2        374.33        371.87        23.27 o                         
  -6  -2   2         12.00         12.80         1.50 o                         
  -5  -2   2        360.53        331.25        20.02 o                         
  -4  -2   2        322.71        351.92        22.29 o                         
  -3  -2   2       1205.24       1228.91        26.73 o                         
  -2  -2   2        191.72        202.51        12.22 o                         
   0  -2   2       4361.64       4460.11        57.90 o                         
   2  -2   2         24.56         22.10         1.82 o                         
   3  -2   2       5387.30       5695.12        74.52 o                         
   4  -2   2       1147.43       1192.69        39.28 o                         
   5  -2   2        891.93        899.98        40.94 o                         
   6  -2   2        724.80        755.09        43.31 o                         
   7  -2   2        514.18        491.51        29.01 o                         
   8  -2   2        196.50        188.19        14.35 o                         
   9  -2   2         28.38         20.62         3.28 o                         
  -9  -1   2         26.87         27.12         3.33 o                         
  -8  -1   2         11.05         12.40         2.14 o                         
  -7  -1   2         11.29         10.22         1.76 o                         
  -6  -1   2         23.80         21.58         2.01 o                         
  -5  -1   2          6.29          8.02         1.00 o                         
  -4  -1   2         30.28         23.69         2.19 o                         
  -3  -1   2       1360.50       1272.15        26.53 o                         
  -2  -1   2        298.08        250.61        16.69 o                         
   0  -1   2       5569.95       5388.58        70.32 o                         
   1  -1   2       9425.97       8467.04       107.36 o                         
   2  -1   2       3658.60       3392.50        56.58 o                         
   3  -1   2       3139.08       3085.12        72.23 o                         
   4  -1   2        885.83        904.16        46.02 o                         
   5  -1   2        227.46        214.99        10.67 o                         
   6  -1   2        424.40        443.89        18.38 o                         
   7  -1   2         11.74          9.37         1.31 o                         
   8  -1   2         36.55         33.19         3.25 o                         
  -9   0   2         10.26         10.39         2.09 o                         
  -8   0   2         50.26         49.87         4.46 o                         
  -7   0   2        115.48        137.18        10.50 o                         
  -6   0   2        138.82        147.23         8.34 o                         
  -5   0   2        971.03        969.17        55.56 o                         
  -4   0   2       2720.27       2857.90        55.08 o                         
  -3   0   2        683.13        601.79        18.45 o                         
   0   0   2      12959.36      12520.68       208.70 o                         
   1   0   2       6102.66       6301.11        80.93 o                         
   2   0   2        791.29        721.07        22.49 o                         
   3   0   2        324.42        356.55        10.06 o                         
   4   0   2        287.83        294.67        17.13 o                         
   5   0   2        115.08        114.40         6.73 o                         
   6   0   2         29.26         28.36         3.22 o                         
   7   0   2         35.35         35.58         3.48 o                         
   8   0   2          6.54          6.85         1.41 o                         
 -10   1   2         35.29         36.48         4.36 o                         
  -9   1   2         48.26         56.44         4.68 o                         
  -8   1   2        426.84        429.19        25.67 o                         
  -7   1   2         98.91        110.65         6.33 o                         
  -6   1   2       1016.46       1027.51        82.60 o                         
  -5   1   2        533.41        476.79        31.03 o                         
  -4   1   2       2518.27       2372.76        45.36 o                         
  -3   1   2         31.44         23.45         2.47 o                         
  -2   1   2       3349.77       3065.53        56.00 o                         
  -1   1   2          4.48         15.78         1.49 o                         
   1   1   2        716.34        720.64        24.06 o                         
   2   1   2         69.77         76.26         5.33 o                         
   3   1   2        320.53        300.12        12.38 o                         
   5   1   2        340.76        345.72        25.77 o                         
   6   1   2        282.91        276.94        17.23 o                         
   7   1   2        255.81        260.58        19.87 o                         
   8   1   2         69.87         63.37         7.35 o                         
 -10   2   2         89.20         94.54         9.11 o                         
  -9   2   2         92.23         97.23         8.79 o                         
  -8   2   2       1059.98       1117.31        80.59 o                         
  -7   2   2        105.35        113.17         6.63 o                         
  -6   2   2        371.60        381.01        23.35 o                         
  -5   2   2        815.53        798.57        26.16 o                         
  -4   2   2        471.01        438.89        17.88 o                         
  -3   2   2         29.52         37.96         2.97 o                         
  -2   2   2       1235.02       1142.13        23.15 o                         
  -1   2   2          5.95          4.17         0.74 o                         
   0   2   2       2134.36       2025.79        39.14 o                         
   2   2   2       2118.43       2237.87        85.95 o                         
   3   2   2       2849.63       2978.89       109.10 o                         
   4   2   2        307.41        349.11        23.30 o                         
   5   2   2       1062.01       1141.41        62.65 o                         
   6   2   2        414.29        404.98        31.61 o                         
   7   2   2        276.21        273.83        18.86 o                         
   8   2   2         40.06         38.57         3.86 o                         
 -10   3   2        136.87        148.34        10.66 o                         
  -9   3   2         42.25         44.61         4.29 o                         
  -8   3   2         94.83        103.59         8.74 o                         
  -7   3   2         28.46         24.11         2.31 o                         
  -6   3   2         31.56         29.77         2.92 o                         
  -5   3   2         17.07         25.99         2.43 o                         
  -4   3   2        883.65        988.18        19.85 o                         
  -3   3   2        607.72        577.55        21.67 o                         
  -2   3   2        409.29        419.32        22.63 o                         
  -1   3   2       2615.55       2555.22        48.83 o                         
   0   3   2       5287.66       5426.74        74.71 o                         
   1   3   2       3400.02       3348.70        69.68 o                         
   2   3   2       2359.72       2525.42        94.00 o                         
   3   3   2       3475.72       3742.92       198.91 o                         
   4   3   2        106.77        105.15         6.31 o                         
   5   3   2        799.91        822.80        49.59 o                         
   6   3   2        104.10         96.92         8.03 o                         
   7   3   2         23.83         25.23         3.06 o                         
 -10   4   2          4.50          6.22         1.84 o                         
  -9   4   2         10.72          8.81         1.85 o                         
  -7   4   2        116.24        117.07         7.47 o                         
  -6   4   2        131.15        156.87        10.99 o                         
  -5   4   2       1464.43       1445.47        84.14 o                         
  -4   4   2         17.60         16.34         1.80 o                         
  -3   4   2       4481.27       4313.20        61.16 o                         
  -2   4   2       3098.22       3210.18        47.45 o                         
  -1   4   2       8257.32       8236.93       110.26 o                         
   0   4   2       1393.92       1467.02        51.04 o                         
   1   4   2        948.94        921.62        44.68 o                         
   2   4   2        944.39        998.47        59.44 o                         
   3   4   2        799.99        813.08        57.68 o                         
   4   4   2          3.45          3.87         0.97 o                         
   5   4   2         29.73         31.26         2.51 o                         
   6   4   2          7.11          4.80         1.22 o                         
 -11   5   2         15.20         13.70         2.35 o                         
  -9   5   2        248.65        261.92        16.89 o                         
  -8   5   2        115.90        116.18         9.00 o                         
  -7   5   2        267.48        291.74        20.93 o                         
  -6   5   2        680.57        684.12        39.40 o                         
  -5   5   2       3614.48       3879.20       117.33 o                         
  -4   5   2        594.13        585.49        40.47 o                         
  -3   5   2       2615.37       2618.38        52.31 o                         
  -2   5   2       2004.65       2210.23        71.58 o                         
  -1   5   2        848.01        895.49        31.07 o                         
   0   5   2        965.62        989.77        60.78 o                         
   1   5   2        288.60        284.83        16.80 o                         
   2   5   2        118.01        121.13         7.36 o                         
   5   5   2         13.58         14.36         1.71 o                         
   6   5   2        128.83        124.18        14.43 o                         
 -11   6   2         49.59         44.99         5.78 o                         
 -10   6   2         59.13         57.75         5.21 o                         
  -9   6   2        366.04        390.36        24.90 o                         
  -8   6   2        486.13        478.60        29.56 o                         
  -7   6   2        210.91        226.48        13.01 o                         
  -6   6   2       1116.90       1126.09        82.34 o                         
  -5   6   2       1092.11       1204.27        81.44 o                         
  -4   6   2        501.98        491.15        33.09 o                         
  -3   6   2        287.92        314.04        20.39 o                         
  -2   6   2        100.17        106.25         9.43 o                         
  -1   6   2        169.89        152.74        11.34 o                         
   0   6   2         96.20         95.27         5.95 o                         
   1   6   2         84.26         92.72         5.28 o                         
   2   6   2        362.60        363.00        18.56 o                         
   3   6   2        189.53        206.06        12.48 o                         
   4   6   2        381.07        393.75        20.18 o                         
   5   6   2        199.54        194.48        10.82 o                         
 -11   7   2         50.11         43.95         6.40 o                         
 -10   7   2        109.71        110.93        11.44 o                         
  -9   7   2        185.74        193.29        16.26 o                         
  -8   7   2        124.13        126.79         7.83 o                         
  -7   7   2         57.23         63.16         5.32 o                         
  -6   7   2         59.20         58.00         4.06 o                         
  -5   7   2          3.84          5.69         1.00 o                         
  -4   7   2        326.72        363.05        23.45 o                         
  -3   7   2        178.60        177.55        11.05 o                         
  -2   7   2       1228.27       1274.92        80.64 o                         
  -1   7   2          8.06          4.77         1.09 o                         
   0   7   2        947.40        974.26        68.57 o                         
   1   7   2        395.10        422.89        22.56 o                         
   2   7   2        729.14        753.84        50.40 o                         
   3   7   2        344.24        330.08        17.36 o                         
   4   7   2        226.38        239.43        16.77 o                         
   5   7   2        144.46        138.47        13.89 o                         
  -9   8   2         37.62         40.20         3.07 o                         
  -8   8   2         12.69         11.82         1.33 o                         
  -7   8   2          3.16          3.13         0.86 o                         
  -6   8   2        116.25        114.85        10.32 o                         
  -4   8   2        205.19        211.56        14.13 o                         
  -3   8   2        366.16        358.68        24.43 o                         
  -2   8   2       1826.46       1890.12       110.52 o                         
  -1   8   2        363.16        368.42        26.35 o                         
   0   8   2        692.62        703.15        40.66 o                         
   1   8   2       1048.53       1078.12        60.45 o                         
   2   8   2        288.92        304.30        15.73 o                         
   3   8   2        154.43        160.78        10.25 o                         
   4   8   2         57.65         56.92         5.05 o                         
 -10   9   2         14.42         15.37         2.35 o                         
  -9   9   2         22.44         15.94         2.32 o                         
  -8   9   2         59.19         63.67         4.59 o                         
  -7   9   2         84.07         88.62         6.40 o                         
  -6   9   2        453.52        455.07        32.71 o                         
  -5   9   2       1188.15       1170.61        61.52 o                         
  -4   9   2        374.69        412.07        25.69 o                         
  -3   9   2        756.34        766.53        36.38 o                         
  -2   9   2       1013.22       1033.35        63.22 o                         
  -1   9   2        323.26        343.04        21.01 o                         
   0   9   2        164.38        155.86        11.96 o                         
   1   9   2        100.40        113.88         8.45 o                         
   2   9   2         28.69         27.06         3.70 o                         
   3   9   2          5.40          5.84         1.84 o                         
 -10  10   2         85.91         88.57         8.46 o                         
  -9  10   2        103.06         85.97         9.92 o                         
  -8  10   2        163.24        151.02        12.20 o                         
  -7  10   2        314.56        305.05        16.83 o                         
  -6  10   2        353.94        356.55        26.63 o                         
  -5  10   2        178.01        180.63        12.77 o                         
  -4  10   2        176.23        194.10        12.56 o                         
  -3  10   2         95.52         91.41         5.42 o                         
  -2  10   2        138.56        138.41        10.14 o                         
  -1  10   2          8.28          5.53         1.18 o                         
   0  10   2         32.76         31.47         2.93 o                         
   1  10   2         11.82         13.42         2.33 o                         
   2  10   2          7.42          6.77         1.79 o                         
  -9  11   2         60.11         57.17         6.43 o                         
  -8  11   2        103.83        106.97        10.77 o                         
  -7  11   2         18.89         18.43         2.47 o                         
  -6  11   2        123.67        112.26         9.50 o                         
  -3  11   2         11.32          9.10         1.49 o                         
  -2  11   2          6.03          5.35         1.21 o                         
  -1  11   2         65.08         65.26         7.89 o                         
   0  11   2         73.56         67.71         6.52 o                         
   1  11   2        100.74        101.56         8.95 o                         
  -7  12   2         11.45          9.74         1.84 o                         
  -6  12   2          7.15          5.81         1.32 o                         
  -5  12   2         10.30          8.59         1.69 o                         
  -4  12   2        109.24        103.62         8.53 o                         
  -3  12   2        122.20        115.14        11.05 o                         
  -2  12   2        199.51        191.02        13.06 o                         
  -1  12   2         86.54         73.03         7.64 o                         
   0  12   2        198.36        194.74        18.48 o                         
  -8  13   2         18.15         17.01         2.56 o                         
  -7  13   2         66.09         66.44         6.65 o                         
  -6  13   2        147.80        149.19        14.35 o                         
  -5  13   2        149.74        161.56        15.27 o                         
  -4  13   2        202.83        199.89        18.99 o                         
  -3  13   2        231.79        231.18        24.94 o                         
  -2  13   2        194.64        206.03        19.86 o                         
   2 -14   3        227.81        235.84        19.60 o                         
   3 -14   3         57.39         51.18         5.69 o                         
   4 -14   3         66.76         60.43         6.91 o                         
   5 -14   3         63.84         68.99         7.67 o                         
   6 -14   3         33.97         32.20         3.96 o                         
   0 -13   3        105.94        117.89        12.84 o                         
   1 -13   3        157.13        154.30        10.94 o                         
   2 -13   3         43.93         40.05         4.44 o                         
   3 -13   3         61.55         68.70         6.12 o                         
  -2 -12   3         65.61         64.29         8.13 o                         
  -1 -12   3         75.95         73.74         6.64 o                         
   3 -12   3          7.30          7.27         1.26 o                         
   4 -12   3          4.02          5.58         1.62 o                         
   5 -12   3        153.27        164.81        11.92 o                         
   6 -12   3         49.17         51.79         6.47 o                         
   7 -12   3         83.59         87.52         9.79 o                         
   8 -12   3         80.46         70.20         9.06 o                         
  -1 -11   3         57.81         61.18         4.58 o                         
   1 -11   3        315.91        288.05        22.21 o                         
   2 -11   3         24.95         30.73         3.32 o                         
   3 -11   3        468.85        483.53        32.72 o                         
   4 -11   3        290.93        322.01        29.24 o                         
   5 -11   3        395.78        393.22        35.50 o                         
   6 -11   3        150.77        167.53        14.55 o                         
   7 -11   3        164.37        162.17        12.03 o                         
   8 -11   3        107.37        110.54        10.13 o                         
   9 -11   3         23.13         19.59         2.46 o                         
  -3 -10   3        129.12        128.91         8.51 o                         
  -2 -10   3         68.87         63.16         4.98 o                         
  -1 -10   3        226.23        239.05        18.91 o                         
   0 -10   3        335.49        339.43        23.07 o                         
   1 -10   3        921.34        939.00        43.38 o                         
   2 -10   3        461.19        474.16        39.97 o                         
   3 -10   3        205.28        213.27        16.45 o                         
   4 -10   3        514.07        553.38        40.41 o                         
   5 -10   3        243.43        253.59        16.19 o                         
   6 -10   3         92.59         99.33         7.97 o                         
   7 -10   3          9.17          8.93         1.19 o                         
   8 -10   3         19.66         16.18         1.82 o                         
  -5  -9   3         61.10         58.12         5.00 o                         
  -4  -9   3        156.90        158.28        10.50 o                         
  -3  -9   3        323.94        318.71        15.53 o                         
  -2  -9   3        709.89        739.73        37.26 o                         
  -1  -9   3        162.99        180.56        12.87 o                         
   0  -9   3       1190.48       1235.86        56.16 o                         
   1  -9   3        679.72        706.34        43.81 o                         
   2  -9   3        251.71        257.65        20.45 o                         
   3  -9   3        323.83        357.31        29.59 o                         
   4  -9   3        122.07        117.07         9.35 o                         
   5  -9   3         52.19         64.12         5.44 o                         
   7  -9   3          4.10          3.58         0.76 o                         
   8  -9   3         37.44         28.73         4.39 o                         
  -6  -8   3        205.35        196.53        16.39 o                         
  -5  -8   3        227.13        231.22        12.78 o                         
  -4  -8   3        309.81        307.77        14.46 o                         
  -3  -8   3        786.11        789.52        44.66 o                         
  -2  -8   3        645.98        686.57        35.90 o                         
  -1  -8   3        419.74        417.74        32.32 o                         
   0  -8   3         16.87         18.80         2.07 o                         
   1  -8   3        452.28        488.13        19.21 o                         
   2  -8   3         26.64         22.04         2.47 o                         
   3  -8   3         25.38         26.48         2.37 o                         
   4  -8   3        249.51        252.39        19.09 o                         
   5  -8   3          7.37          8.32         1.12 o                         
   6  -8   3        111.21        116.47         9.01 o                         
   7  -8   3        172.94        190.17        15.09 o                         
   8  -8   3        217.05        188.30        13.59 o                         
   9  -8   3         56.71         50.25         3.64 o                         
  -6  -7   3         57.64         53.80         3.96 o                         
  -5  -7   3        385.82        405.09        30.21 o                         
  -4  -7   3         24.26         26.07         2.57 o                         
  -3  -7   3        242.13        250.10        14.39 o                         
  -2  -7   3        279.15        271.67        17.16 o                         
  -1  -7   3        119.31        150.40        10.99 o                         
   0  -7   3         65.01         63.82         5.34 o                         
   1  -7   3        157.96        138.50        10.23 o                         
   2  -7   3         28.02         29.73         3.37 o                         
   3  -7   3        211.98        193.02        14.54 o                         
   4  -7   3        617.70        608.44        23.70 o                         
   5  -7   3        347.07        377.73        27.30 o                         
   6  -7   3        273.26        269.90        15.03 o                         
   7  -7   3        424.33        433.80        25.19 o                         
   8  -7   3        236.35        229.80        20.48 o                         
   9  -7   3         25.27         20.63         2.52 o                         
  -7  -6   3         91.63         93.14         8.73 o                         
  -5  -6   3          7.44          7.39         1.32 o                         
  -4  -6   3         58.97         62.89         5.67 o                         
  -1  -6   3        648.30        639.31        46.62 o                         
   0  -6   3        290.62        304.30        21.75 o                         
   1  -6   3       2544.08       2579.64        53.28 o                         
   2  -6   3         38.73         34.48         3.06 o                         
   3  -6   3       1918.79       1957.25        72.92 o                         
   4  -6   3       2123.23       2321.16        75.81 o                         
   5  -6   3        154.82        152.90         8.90 o                         
   6  -6   3        256.81        283.43        16.22 o                         
   7  -6   3        120.94        109.50         6.97 o                         
   8  -6   3        107.09        114.54         9.34 o                         
   9  -6   3          7.75          5.00         1.04 o                         
  -7  -5   3         31.10         31.94         4.33 o                         
  -6  -5   3         22.89         24.80         2.40 o                         
  -5  -5   3        114.54        112.49         8.40 o                         
  -4  -5   3        470.86        483.12        36.17 o                         
  -3  -5   3       1051.72       1017.24        74.68 o                         
  -2  -5   3       1477.08       1381.59        86.13 o                         
  -1  -5   3        968.32        932.95        23.78 o                         
   0  -5   3       3303.35       3090.77        59.66 o                         
   1  -5   3       2181.30       2170.65        42.39 o                         
   2  -5   3        465.30        322.06        14.50 o                         
   3  -5   3         70.46         75.89         4.94 o                         
   4  -5   3       1320.35       1355.95        71.93 o                         
   5  -5   3         14.30          9.97         1.09 o                         
   6  -5   3        145.49        142.95        10.81 o                         
   7  -5   3          6.91          6.76         1.04 o                         
   9  -5   3          9.91          8.43         1.91 o                         
  -8  -4   3        121.58        119.25        11.95 o                         
  -7  -4   3        227.45        214.88        16.47 o                         
  -6  -4   3        263.07        277.88        17.75 o                         
  -5  -4   3        384.92        366.98        28.04 o                         
  -4  -4   3       3316.50       3380.97       174.89 o                         
  -3  -4   3         37.43         36.70         3.62 o                         
  -2  -4   3       3807.86       3783.28        73.24 o                         
  -1  -4   3        345.25        327.07        22.41 o                         
   0  -4   3        616.72        559.06        20.31 o                         
   1  -4   3         14.80         14.57         1.55 o                         
   2  -4   3        351.94        312.53        20.06 o                         
   3  -4   3        228.30        232.32         9.46 o                         
   4  -4   3         77.97         70.46         5.12 o                         
   5  -4   3         56.26         51.62         3.96 o                         
   6  -4   3         54.02         64.25         5.26 o                         
   7  -4   3        151.57        139.32         5.09 o                         
   8  -4   3         72.64         72.80         5.91 o                         
   9  -4   3         37.81         40.36         3.28 o                         
  -9  -3   3         18.15         13.71         2.51 o                         
  -8  -3   3        316.19        327.17        22.65 o                         
  -7  -3   3        379.38        383.94        29.62 o                         
  -6  -3   3        426.29        438.16        25.43 o                         
  -5  -3   3        349.34        363.76        25.77 o                         
  -4  -3   3       2020.52       2140.22        81.95 o                         
  -3  -3   3         24.36         35.39         2.96 o                         
  -1  -3   3        114.60        107.16         7.06 o                         
   0  -3   3        300.94        358.47        15.40 o                         
   1  -3   3         36.42         29.52         2.43 o                         
   2  -3   3        275.08        266.27        14.85 o                         
   3  -3   3        385.73        371.35         8.87 o                         
   4  -3   3         57.28         48.80         3.89 o                         
   5  -3   3        410.48        430.02        19.03 o                         
   6  -3   3        306.10        318.13        18.80 o                         
   7  -3   3        329.98        345.47        26.01 o                         
   8  -3   3        118.25        104.65        10.95 o                         
   9  -3   3         45.22         40.83         4.55 o                         
  -9  -2   3         65.14         63.20         6.28 o                         
  -8  -2   3        233.73        243.00        18.85 o                         
  -7  -2   3        323.89        316.99        21.87 o                         
  -6  -2   3          9.24          7.25         0.97 o                         
  -5  -2   3        141.95        130.10         9.13 o                         
  -4  -2   3         18.59         19.11         1.65 o                         
  -3  -2   3         36.49         44.06         3.14 o                         
  -2  -2   3          0.76          2.65         0.56 o                         
   0  -2   3        301.37        280.29        12.81 o                         
   1  -2   3       1111.05        967.84        10.82 o                         
   2  -2   3         52.51         46.03         2.72 o                         
   3  -2   3       7812.39       8156.50       146.21 o                         
   4  -2   3        354.69        333.05        15.04 o                         
   5  -2   3        676.90        724.24        38.31 o                         
   6  -2   3        236.26        240.75        14.78 o                         
   7  -2   3        266.27        246.81        18.29 o                         
   8  -2   3         30.10         27.52         4.34 o                         
  -6  -1   3         57.44         57.86         5.33 o                         
  -5  -1   3        232.54        234.77        16.93 o                         
  -4  -1   3        545.48        554.89        18.15 o                         
  -3  -1   3       2552.19       2397.98        46.78 o                         
  -2  -1   3         37.20         36.52         3.32 o                         
  -1  -1   3      18081.25      16530.11       211.24 o                         
   0  -1   3       1501.79       1540.48        32.66 o                         
   1  -1   3       6316.79       6205.47        82.00 o                         
   2  -1   3        556.04        521.19        19.30 o                         
   3  -1   3       1194.03       1164.30        38.90 o                         
   4  -1   3         14.59         21.21         2.81 o                         
   5  -1   3        274.15        261.70        13.38 o                         
   6  -1   3          3.02          3.85         0.78 o                         
  -9   0   3         86.18         82.48         7.44 o                         
  -8   0   3         90.13         97.08         6.88 o                         
  -7   0   3        480.48        497.34        31.09 o                         
  -6   0   3        104.71        115.95         9.11 o                         
  -5   0   3       2573.98       2634.83        81.73 o                         
  -4   0   3       1849.74       1848.12        54.41 o                         
  -3   0   3       1210.19       1130.85        24.84 o                         
  -2   0   3        563.20        479.30        17.22 o                         
  -1   0   3       8107.07       7825.92       189.14 o                         
   0   0   3        201.02        283.12        10.94 o                         
   1   0   3         16.04         15.07         1.47 o                         
   2   0   3        865.52        852.38        26.25 o                         
   3   0   3        117.23        105.50         6.68 o                         
   4   0   3         36.13         36.65         2.98 o                         
   5   0   3         11.45          9.79         1.13 o                         
   6   0   3         70.01         68.81         4.51 o                         
   7   0   3         34.90         34.78         3.00 o                         
   8   0   3         37.18         33.61         4.22 o                         
 -10   1   3         43.20         44.32         4.44 o                         
  -9   1   3        242.33        242.46        20.58 o                         
  -8   1   3        283.27        289.82        18.09 o                         
  -7   1   3        679.22        725.17        51.52 o                         
  -6   1   3        903.30        929.35        72.11 o                         
  -5   1   3       1097.91       1106.33        41.48 o                         
  -4   1   3       3543.86       3366.22        51.39 o                         
  -3   1   3        198.05        217.87        15.21 o                         
  -2   1   3        608.75        529.41        21.49 o                         
  -1   1   3       2018.39       2099.80        39.85 o                         
   0   1   3        794.52        848.63        24.01 o                         
   1   1   3        213.25        212.22        12.24 o                         
   2   1   3         24.23         20.79         1.71 o                         
   3   1   3         52.90         56.00         4.67 o                         
   4   1   3        442.27        441.08        30.07 o                         
   5   1   3         96.92        101.15         7.91 o                         
   6   1   3        605.77        585.10        46.54 o                         
   7   1   3        116.05        113.31         7.35 o                         
   8   1   3         96.13         98.77         7.69 o                         
 -10   2   3        123.57        135.78        11.38 o                         
  -9   2   3        474.15        485.59        27.71 o                         
  -8   2   3        548.22        592.38        40.57 o                         
  -7   2   3        319.41        347.96        25.51 o                         
  -6   2   3        188.70        185.59         8.86 o                         
  -5   2   3        649.34        637.29        13.24 o                         
  -3   2   3        190.01        151.71         9.59 o                         
  -1   2   3         32.40         41.97         3.45 o                         
   0   2   3        417.62        366.68        18.40 o                         
   1   2   3        195.36        169.89         9.45 o                         
   2   2   3       2018.16       2058.80        72.61 o                         
   3   2   3        834.17        873.05        38.74 o                         
   4   2   3        907.64        934.34        57.01 o                         
   5   2   3        299.19        313.57        18.15 o                         
   6   2   3        486.08        462.81        25.39 o                         
   7   2   3         79.98         77.15         7.24 o                         
 -11   3   3         60.63         53.64         7.27 o                         
 -10   3   3         56.93         57.49         4.48 o                         
  -9   3   3        101.94        106.55         7.21 o                         
  -8   3   3         17.58         18.71         2.36 o                         
  -7   3   3        216.24        212.10        11.61 o                         
  -6   3   3        347.34        337.41        14.35 o                         
  -5   3   3          9.92          7.86         0.88 o                         
  -4   3   3       1384.12       1252.00        41.00 o                         
  -3   3   3       1068.33       1180.34        28.50 o                         
  -2   3   3       3219.88       3050.89        30.74 o                         
  -1   3   3       2346.65       2346.37        46.53 o                         
   0   3   3        365.35        357.31        21.45 o                         
   1   3   3       3066.96       3139.02        62.37 o                         
   2   3   3       1547.99       1659.26        84.80 o                         
   3   3   3        441.64        450.17        30.89 o                         
   4   3   3        306.26        320.33        18.77 o                         
   5   3   3        202.96        212.53        14.98 o                         
   6   3   3         62.14         59.89         6.67 o                         
 -10   4   3          6.25          6.81         1.77 o                         
  -9   4   3          4.88          4.36         1.13 o                         
  -8   4   3        138.58        142.37        10.92 o                         
  -7   4   3          6.64          8.90         1.05 o                         
  -6   4   3        604.43        569.48        28.35 o                         
  -5   4   3        291.92        301.14        19.60 o                         
  -4   4   3       1368.30       1311.00        48.74 o                         
  -3   4   3        948.65        953.41        29.91 o                         
  -2   4   3       1638.71       1628.23        51.07 o                         
  -1   4   3       3426.07       3492.68        73.06 o                         
   0   4   3          1.99          5.43         0.93 o                         
   1   4   3        692.74        692.19        47.10 o                         
   2   4   3        672.98        698.19        49.42 o                         
   3   4   3         74.97         84.51         6.91 o                         
   4   4   3         32.97         31.85         3.16 o                         
   5   4   3          5.06          5.16         1.02 o                         
   6   4   3         14.53          7.44         2.20 o                         
 -10   5   3         52.09         58.59         6.76 o                         
  -9   5   3        236.52        231.75        17.64 o                         
  -8   5   3        199.00        198.94        15.74 o                         
  -7   5   3        318.67        339.14        27.00 o                         
  -6   5   3       1369.30       1464.86        89.41 o                         
  -5   5   3        949.86        968.34        69.70 o                         
  -4   5   3       1064.83       1057.22        62.82 o                         
  -3   5   3        232.00        201.48        11.70 o                         
  -2   5   3       1615.50       1584.80        60.40 o                         
  -1   5   3        224.23        244.26        15.39 o                         
   0   5   3        324.41        328.33        19.39 o                         
   2   5   3         60.06         61.45         4.70 o                         
   3   5   3         47.53         49.85         4.23 o                         
   5   5   3        103.96        106.80         7.85 o                         
   6   5   3         66.17         65.59         7.98 o                         
 -11   6   3         33.99         32.59         3.99 o                         
 -10   6   3        185.05        187.23        17.47 o                         
  -9   6   3        374.12        388.99        24.86 o                         
  -8   6   3        323.50        333.20        19.64 o                         
  -7   6   3        123.68        131.94         9.93 o                         
  -6   6   3       1046.10       1010.76        73.50 o                         
  -5   6   3         16.16         11.94         1.45 o                         
  -4   6   3        522.17        501.82        29.01 o                         
  -3   6   3        303.20        256.58        21.47 o                         
  -2   6   3         36.67         38.19         3.31 o                         
  -1   6   3        113.99         97.26         7.10 o                         
   0   6   3         11.03         10.56         1.43 o                         
   1   6   3        395.86        408.98        29.06 o                         
   2   6   3        165.45        155.23        12.00 o                         
   3   6   3        171.02        187.34        13.73 o                         
   4   6   3        165.73        164.22        10.87 o                         
   5   6   3        164.32        159.66        13.76 o                         
 -11   7   3         21.41         18.17         2.77 o                         
 -10   7   3        143.81        152.94        12.67 o                         
  -9   7   3         57.72         59.33         4.95 o                         
  -8   7   3         32.05         32.14         2.99 o                         
  -7   7   3          2.67          3.36         1.05 o                         
  -5   7   3        202.80        214.56        12.39 o                         
  -3   7   3         26.27         31.86         2.73 o                         
  -2   7   3        266.94        292.29        15.83 o                         
  -1   7   3        286.03        298.77        16.33 o                         
   0   7   3        226.77        236.87        14.17 o                         
   1   7   3        471.92        461.49        33.05 o                         
   2   7   3        360.23        364.07        27.42 o                         
   3   7   3        189.26        198.19        15.26 o                         
   4   7   3         94.01         93.55         8.52 o                         
 -10   8   3          5.81          6.88         1.38 o                         
  -8   8   3         47.24         46.00         4.30 o                         
  -7   8   3          9.03         10.17         1.47 o                         
  -6   8   3        176.67        180.20        15.09 o                         
  -5   8   3         23.29         28.89         2.24 o                         
  -4   8   3        353.82        365.09        27.10 o                         
  -3   8   3       1193.10       1250.39        78.54 o                         
  -2   8   3        605.87        622.04        45.85 o                         
  -1   8   3        512.79        469.51        27.37 o                         
   0   8   3        313.26        327.75        21.27 o                         
   1   8   3        545.40        529.59        41.57 o                         
   2   8   3         47.09         50.23         3.87 o                         
   3   8   3         53.80         57.98         4.79 o                         
 -10   9   3         34.83         35.00         4.61 o                         
  -9   9   3         84.49         85.10         8.25 o                         
  -8   9   3        115.20        123.98         9.00 o                         
  -7   9   3        237.75        246.14        18.43 o                         
  -6   9   3        760.84        730.30        45.63 o                         
  -5   9   3        688.84        757.22        40.87 o                         
  -4   9   3         95.80         86.05         8.14 o                         
  -3   9   3        828.57        837.60        55.53 o                         
  -2   9   3        104.30        112.66         6.42 o                         
  -1   9   3        178.26        183.91        11.72 o                         
   0   9   3          3.44          4.35         1.44 o                         
   1   9   3         29.03         30.82         2.91 o                         
 -10  10   3         81.72         68.66         7.27 o                         
  -9  10   3        152.00        140.75        10.92 o                         
  -8  10   3        102.06         93.16         7.80 o                         
  -7  10   3        282.56        272.73        15.95 o                         
  -6  10   3        174.37        171.50        14.44 o                         
  -5  10   3        107.62        111.41         8.47 o                         
  -4  10   3         25.52         26.19         2.40 o                         
  -3  10   3         77.23         80.69         5.67 o                         
   1  10   3         41.90         43.69         3.93 o                         
   2  10   3         32.20         31.44         3.56 o                         
  -9  11   3         84.17         78.93        10.70 o                         
  -8  11   3         41.04         43.40         4.35 o                         
  -7  11   3         17.92         15.98         2.43 o                         
  -6  11   3         27.77         23.94         2.96 o                         
  -5  11   3          7.99          5.52         1.08 o                         
  -3  11   3         13.72         12.62         1.59 o                         
  -2  11   3         56.39         53.03         4.35 o                         
  -1  11   3         72.57         81.56         7.44 o                         
   0  11   3         91.21         80.05         8.31 o                         
  -7  12   3          8.24          7.14         1.45 o                         
  -6  12   3         15.23         15.78         2.30 o                         
  -5  12   3         21.10         18.78         2.44 o                         
  -4  12   3        182.90        179.23        13.65 o                         
  -3  12   3        134.01        126.16         9.44 o                         
  -2  12   3        173.04        159.73        14.51 o                         
  -1  12   3         98.52         93.39         9.85 o                         
  -7  13   3         73.60         70.96        10.08 o                         
  -6  13   3        174.66        181.42        17.99 o                         
  -5  13   3         99.67        101.07         8.61 o                         
  -4  13   3        177.90        186.61        19.26 o                         
  -3  13   3        138.03        136.02        11.70 o                         
   2 -14   4        209.03        210.04        22.07 o                         
   3 -14   4         52.12         51.89         4.63 o                         
   4 -14   4         69.86         68.28         5.99 o                         
   5 -14   4         45.76         54.13         5.57 o                         
   0 -13   4        131.85        139.61        12.96 o                         
   1 -13   4        113.68        113.62        10.33 o                         
   2 -13   4         17.55         18.05         2.67 o                         
   3 -13   4         26.55         28.93         3.38 o                         
   4 -13   4         10.90         10.88         1.92 o                         
   6 -13   4         10.80         12.05         1.90 o                         
   7 -13   4         17.06         16.48         2.51 o                         
  -2 -12   4         13.29         10.91         2.10 o                         
  -1 -12   4         45.86         44.93         4.27 o                         
   0 -12   4         13.32         13.69         2.25 o                         
   2 -12   4         28.39         29.09         3.61 o                         
   3 -12   4         11.97         14.49         2.06 o                         
   4 -12   4        168.84        163.16        13.81 o                         
   5 -12   4        192.25        214.99        14.83 o                         
   6 -12   4        128.48        124.99        12.89 o                         
   7 -12   4        101.39        100.51        12.66 o                         
   8 -12   4        126.34         92.34        13.63 o                         
  -2 -11   4         32.19         33.38         2.66 o                         
  -1 -11   4         62.10         53.21         4.16 o                         
   0 -11   4         46.11         43.74         4.35 o                         
   1 -11   4        561.86        593.48        48.96 o                         
   2 -11   4        226.25        229.07        16.32 o                         
   3 -11   4        524.56        555.71        36.97 o                         
   4 -11   4        565.38        581.61        49.82 o                         
   5 -11   4        255.86        264.09        16.52 o                         
   6 -11   4        200.31        218.89        15.60 o                         
   7 -11   4        111.84        108.35        10.00 o                         
   8 -11   4         64.67         58.43         6.83 o                         
  -4 -10   4         13.57         11.54         2.03 o                         
  -3 -10   4        246.49        236.83        17.87 o                         
  -2 -10   4        168.45        162.61         9.25 o                         
  -1 -10   4        500.56        502.54        32.87 o                         
   0 -10   4        655.45        655.24        38.15 o                         
   1 -10   4        965.10       1051.92        57.89 o                         
   2 -10   4        645.60        656.75        49.65 o                         
   3 -10   4        209.42        220.24        18.51 o                         
   4 -10   4        746.47        793.21        56.22 o                         
   5 -10   4         87.86         89.94         6.19 o                         
   6 -10   4        105.14        114.02         9.34 o                         
   7 -10   4          3.20          3.98         1.27 o                         
   8 -10   4         21.60         11.77         2.45 o                         
  -5  -9   4        101.51         93.68         9.40 o                         
  -4  -9   4        428.40        421.24        29.93 o                         
  -3  -9   4        484.19        467.83        28.77 o                         
  -2  -9   4        908.06        924.22        52.88 o                         
  -1  -9   4        430.08        441.81        32.68 o                         
   0  -9   4       2064.88       2140.47       116.50 o                         
   1  -9   4        242.00        270.17        30.26 o                         
   2  -9   4        539.61        563.56        46.18 o                         
   3  -9   4         63.80         72.27         4.87 o                         
   4  -9   4        121.26        119.17        10.19 o                         
   5  -9   4          6.06          5.05         1.00 o                         
   7  -9   4         30.67         25.70         3.73 o                         
  -6  -8   4        353.17        323.98        43.25 o                         
  -5  -8   4        136.70        137.56         9.13 o                         
  -4  -8   4        698.28        723.30        39.01 o                         
  -3  -8   4        664.03        636.88        42.34 o                         
  -2  -8   4        543.92        569.48        33.72 o                         
  -1  -8   4         26.73         24.51         2.65 o                         
   0  -8   4         49.02         67.57         5.43 o                         
   1  -8   4         38.34         37.62         3.23 o                         
   2  -8   4         39.16         37.65         3.71 o                         
   3  -8   4         57.36         57.61         4.77 o                         
   4  -8   4        253.26        244.51        18.75 o                         
   5  -8   4         86.23         94.30         9.59 o                         
   6  -8   4         94.56         92.31         5.24 o                         
   7  -8   4        261.65        261.23        14.14 o                         
   8  -8   4        124.16        103.56         7.35 o                         
   9  -8   4         50.08         42.13         4.26 o                         
  -7  -7   4        109.87        112.63         8.86 o                         
  -6  -7   4        103.97        102.45         9.40 o                         
  -5  -7   4        191.23        195.34        10.47 o                         
  -4  -7   4         14.27         15.87         2.21 o                         
  -3  -7   4         31.04         29.36         3.35 o                         
  -2  -7   4         78.80         70.76         5.47 o                         
  -1  -7   4         24.17         22.71         2.37 o                         
   0  -7   4        133.45        142.59        11.66 o                         
   1  -7   4        496.25        507.77        34.25 o                         
   2  -7   4        213.82        187.38        13.41 o                         
   3  -7   4        726.81        782.47        47.98 o                         
   4  -7   4        743.29        686.99        43.48 o                         
   5  -7   4        551.96        642.84        43.22 o                         
   6  -7   4        227.15        231.22        17.01 o                         
   7  -7   4        355.57        358.57        27.57 o                         
   8  -7   4         56.57         53.95         5.80 o                         
   9  -7   4         23.93         22.89         2.88 o                         
  -5  -6   4          6.72          6.69         1.25 o                         
  -4  -6   4         65.57         66.04         6.22 o                         
  -3  -6   4        213.38        194.07        11.44 o                         
  -2  -6   4          9.62         13.64         1.73 o                         
  -1  -6   4       3891.86       3920.96       125.50 o                         
   0  -6   4       1322.84       1313.42        64.30 o                         
   1  -6   4       2470.90       2556.85        49.93 o                         
   2  -6   4        737.45        680.62        46.15 o                         
   3  -6   4       3180.32       3369.16       101.11 o                         
   4  -6   4        676.37        678.81        39.88 o                         
   5  -6   4        176.66        177.16         9.90 o                         
   6  -6   4        113.39        126.73         8.74 o                         
   7  -6   4         77.30         66.94         5.67 o                         
   8  -6   4         12.25         12.19         1.85 o                         
   9  -6   4         11.61          9.34         1.69 o                         
  -7  -5   4        198.22        187.09        16.58 o                         
  -6  -5   4         25.17         21.88         2.23 o                         
  -5  -5   4        742.60        738.78        43.57 o                         
  -4  -5   4        541.81        548.79        41.25 o                         
  -3  -5   4       4137.25       4384.30       185.86 o                         
  -2  -5   4        312.35        312.15        18.11 o                         
  -1  -5   4       4690.07       4772.04        90.95 o                         
   0  -5   4       3174.02       3218.36        61.79 o                         
   1  -5   4       1173.44       1192.87        38.08 o                         
   2  -5   4        439.69        421.19        14.17 o                         
   3  -5   4        481.94        466.73        32.26 o                         
   4  -5   4        180.00        177.01        11.00 o                         
   5  -5   4          3.14          5.35         0.82 o                         
   6  -5   4         22.06         25.36         2.43 o                         
   7  -5   4          8.12          7.57         0.90 o                         
   8  -5   4         28.39         36.90         2.88 o                         
  -8  -4   4        150.06        145.13        10.35 o                         
  -7  -4   4        427.46        430.35        28.92 o                         
  -6  -4   4        276.68        290.83        18.39 o                         
  -5  -4   4       1332.58       1320.81        99.00 o                         
  -4  -4   4       1896.40       2013.41       107.82 o                         
  -3  -4   4       1807.80       1872.26        75.96 o                         
  -2  -4   4       1379.98       1353.58        53.16 o                         
  -1  -4   4        296.72        270.65        16.60 o                         
   0  -4   4       1874.50       1816.74        36.38 o                         
   1  -4   4         33.17         28.34         2.52 o                         
   2  -4   4        101.36        111.52         6.22 o                         
   3  -4   4          3.01          1.98         0.44 o                         
   4  -4   4        133.04        138.06        10.53 o                         
   5  -4   4         27.44         22.42         1.98 o                         
   6  -4   4        144.16        177.69        12.56 o                         
   7  -4   4        157.04        128.58        11.59 o                         
   8  -4   4         93.99        103.62         6.10 o                         
   9  -4   4         16.96         14.70         2.38 o                         
  -9  -3   4         95.51         95.76         8.80 o                         
  -8  -3   4        426.29        436.76        27.01 o                         
  -7  -3   4        384.32        400.10        21.89 o                         
  -6  -3   4        552.70        573.77        30.57 o                         
  -5  -3   4        842.41        832.11        59.20 o                         
  -4  -3   4        178.18        186.79        11.89 o                         
  -3  -3   4        145.58         99.25         6.53 o                         
  -2  -3   4         33.89         64.49         5.01 o                         
  -1  -3   4         52.98         58.24         4.43 o                         
   0  -3   4        289.86        218.22        15.42 o                         
   1  -3   4         89.99         89.96         7.49 o                         
   2  -3   4       1459.69       1392.15        42.33 o                         
   4  -3   4        978.29       1031.20        57.92 o                         
   5  -3   4        379.20        421.30        23.73 o                         
   6  -3   4        474.15        500.80        32.64 o                         
   8  -3   4         96.69         95.27         8.41 o                         
   9  -3   4         16.82         16.73         2.60 o                         
  -9  -2   4        151.25        150.53         9.88 o                         
  -8  -2   4        171.15        167.25        10.62 o                         
  -7  -2   4        113.41        118.67         8.22 o                         
  -6  -2   4         53.41         52.12         3.48 o                         
  -5  -2   4        380.28        376.11        25.79 o                         
  -4  -2   4       1001.47        977.02        53.95 o                         
  -3  -2   4        402.64        428.08        30.89 o                         
  -2  -2   4        887.44        819.12        27.34 o                         
  -1  -2   4       4982.35       5108.28        68.66 o                         
   0  -2   4       1507.01       1427.92        28.31 o                         
   1  -2   4          3.71          5.83         0.79 o                         
   2  -2   4       9344.06       9893.01       231.29 o                         
   3  -2   4       1903.47       1923.18        68.53 o                         
   4  -2   4        786.80        832.50        25.48 o                         
   5  -2   4        146.87        153.13         8.87 o                         
   6  -2   4        322.34        330.76        17.08 o                         
   7  -2   4         62.11         58.26         5.05 o                         
   8  -2   4          9.93          8.73         1.76 o                         
  -9  -1   4          9.12         11.04         2.02 o                         
  -8  -1   4         54.33         53.39         5.28 o                         
  -7  -1   4         15.37         15.31         2.36 o                         
  -6  -1   4        625.82        626.66        40.06 o                         
  -5  -1   4        363.71        357.82        26.27 o                         
  -4  -1   4       3038.83       2910.35        62.36 o                         
  -3  -1   4       3926.06       3804.23        76.75 o                         
  -2  -1   4        519.05        428.86        20.23 o                         
  -1  -1   4      10606.47       9601.10       154.70 o                         
   0  -1   4       1559.38       1391.95        27.75 o                         
   1  -1   4       1269.25       1155.19        24.47 o                         
   2  -1   4       1024.28        783.52       134.30 o                         
   3  -1   4         19.32         19.48         1.96 o                         
   4  -1   4        462.45        447.96        21.30 o                         
   6  -1   4         27.57         30.15         2.22 o                         
 -10   0   4         45.49         46.78         5.01 o                         
  -9   0   4        122.82        120.51         9.78 o                         
  -8   0   4        336.43        336.63        22.19 o                         
  -7   0   4        456.81        462.18        31.06 o                         
  -6   0   4        799.30        828.95        30.82 o                         
  -5   0   4       3743.80       3908.58       118.44 o                         
  -4   0   4       1975.36       2044.50        63.89 o                         
  -3   0   4       1865.51       1721.86        35.53 o                         
  -2   0   4       1444.84       1294.20        27.05 o                         
  -1   0   4       5350.54       5386.41        75.22 o                         
   0   0   4        284.58        259.28         8.83 o                         
   1   0   4          5.28          4.16         0.64 o                         
   2   0   4       1634.78       1669.20        53.68 o                         
   3   0   4        199.90        181.09        11.24 o                         
   4   0   4        238.91        252.18        14.24 o                         
   5   0   4        149.84        155.33        11.04 o                         
   6   0   4         11.73         11.53         1.30 o                         
   8   0   4         40.93         40.73         5.11 o                         
 -10   1   4        151.64        158.28        10.60 o                         
  -9   1   4        328.89        343.68        28.87 o                         
  -8   1   4        787.70        817.13        52.63 o                         
  -7   1   4        864.47        884.87        66.31 o                         
  -6   1   4       2195.73       2201.42       125.93 o                         
  -5   1   4       1399.28       1436.53        79.11 o                         
  -4   1   4       2695.92       2602.66        52.69 o                         
  -3   1   4         77.64         70.13         5.20 o                         
  -2   1   4       2330.40       2262.61        43.79 o                         
  -1   1   4        245.88        256.28        14.35 o                         
   0   1   4         25.74         31.85         2.57 o                         
   2   1   4         51.03         51.99         4.03 o                         
   3   1   4        646.93        625.32        31.18 o                         
   5   1   4        609.76        609.10        35.53 o                         
   6   1   4        211.48        207.03        14.71 o                         
   7   1   4         63.87         61.03         5.81 o                         
 -10   2   4        326.69        318.85        18.44 o                         
  -9   2   4        400.93        404.34        25.72 o                         
  -8   2   4        751.39        773.96        49.58 o                         
  -7   2   4         12.55         17.52         3.03 o                         
  -6   2   4        492.16        474.45        19.06 o                         
  -5   2   4          5.94          9.40         2.25 o                         
  -4   2   4        155.93        135.62         8.01 o                         
  -3   2   4       1838.63       1891.64        38.41 o                         
  -2   2   4        316.52        326.15        22.04 o                         
  -1   2   4         25.21         23.69         2.03 o                         
   0   2   4        948.35        801.75        38.34 o                         
   1   2   4        230.94        225.03        13.93 o                         
   2   2   4       1854.20       1910.42        79.88 o                         
   3   2   4       1067.32       1057.83        64.49 o                         
   4   2   4         59.59         64.21         5.90 o                         
   5   2   4        416.77        411.58        30.94 o                         
   6   2   4        143.12        132.46        10.41 o                         
   7   2   4         25.98         23.32         3.60 o                         
 -11   3   4         32.79         33.53         4.15 o                         
 -10   3   4         70.62         73.28         8.66 o                         
  -8   3   4          5.03          4.62         1.20 o                         
  -7   3   4         20.63         22.26         2.16 o                         
  -6   3   4        287.67        290.41        16.92 o                         
  -5   3   4        514.85        530.64        24.90 o                         
  -3   3   4       1353.04       1252.38        43.84 o                         
  -2   3   4       1719.32       1654.25        37.33 o                         
  -1   3   4       1802.81       1677.19        59.83 o                         
   0   3   4       1791.05       1744.48        63.37 o                         
   1   3   4        809.85        771.87        48.32 o                         
   2   3   4        381.60        384.41        20.88 o                         
   3   3   4        343.97        347.02        24.58 o                         
   4   3   4         26.33         29.84         3.00 o                         
   5   3   4        116.25        117.83         8.45 o                         
 -10   4   4          5.03          6.46         1.61 o                         
  -9   4   4         29.69         34.06         3.47 o                         
  -8   4   4        172.32        169.37        11.49 o                         
  -7   4   4        206.17        229.11        15.39 o                         
  -6   4   4        839.74        844.12        45.33 o                         
  -5   4   4       2960.83       2930.88       101.70 o                         
  -4   4   4         48.58         46.23         3.86 o                         
  -3   4   4       5507.74       5372.48       101.60 o                         
  -2   4   4        957.30        948.46        33.71 o                         
  -1   4   4       1237.64       1165.49        64.22 o                         
   0   4   4         65.31         49.91         3.82 o                         
   1   4   4        516.85        537.75        28.92 o                         
   2   4   4        110.18        111.21         6.04 o                         
   3   4   4         44.42         46.93         4.22 o                         
 -11   5   4         26.82         30.43         4.47 o                         
 -10   5   4        114.60        109.83         8.78 o                         
  -9   5   4        480.82        507.41        40.99 o                         
  -8   5   4        253.35        261.57        18.78 o                         
  -7   5   4       1038.61       1096.12        70.34 o                         
  -6   5   4        959.44        998.89        69.77 o                         
  -5   5   4       2821.55       2952.81       163.44 o                         
  -3   5   4       2423.08       2478.44        89.26 o                         
  -2   5   4         83.89         79.16         7.45 o                         
  -1   5   4         68.87         74.38         5.63 o                         
   2   5   4         39.58         46.71         3.91 o                         
   3   5   4         57.95         59.85         3.87 o                         
   4   5   4         41.64         42.60         3.44 o                         
   5   5   4         92.79         91.72         9.15 o                         
 -11   6   4         97.46         99.28        12.26 o                         
 -10   6   4        241.42        236.00        20.27 o                         
  -9   6   4        487.67        522.04        29.41 o                         
  -8   6   4        200.82        216.13        11.96 o                         
  -7   6   4        285.69        278.95        15.82 o                         
  -6   6   4        365.16        363.10        30.64 o                         
  -5   6   4        156.00        137.40        11.45 o                         
  -4   6   4         64.70         61.87         4.61 o                         
  -3   6   4         88.11        108.72         8.09 o                         
  -2   6   4         47.26         52.47         4.13 o                         
  -1   6   4         16.18         19.66         2.05 o                         
   0   6   4        223.66        210.50        13.78 o                         
   1   6   4        259.72        261.23        13.23 o                         
   2   6   4        176.35        183.19        10.18 o                         
   3   6   4        113.93        121.25         9.34 o                         
   4   6   4        146.62        143.43        11.95 o                         
 -11   7   4         45.28         46.47         4.89 o                         
 -10   7   4         81.11         80.94         6.50 o                         
  -9   7   4         34.47         33.86         3.19 o                         
  -8   7   4         16.56         16.33         1.75 o                         
  -6   7   4         45.90         50.89         3.47 o                         
  -5   7   4         31.74         32.08         2.82 o                         
  -4   7   4          8.81         11.53         1.44 o                         
  -3   7   4         46.95         49.68         4.53 o                         
  -2   7   4        947.78        969.01        70.22 o                         
  -1   7   4         94.85         98.42         5.89 o                         
   0   7   4        657.11        674.15        39.95 o                         
   1   7   4        314.03        302.48        18.34 o                         
   2   7   4        297.35        310.02        14.79 o                         
   3   7   4         78.97         76.99         5.05 o                         
   4   7   4         75.40         72.89         7.06 o                         
  -8   8   4        111.61        112.80         9.01 o                         
  -7   8   4         56.07         58.20         4.23 o                         
  -6   8   4        413.13        426.37        32.71 o                         
  -5   8   4        181.53        184.64        15.05 o                         
  -4   8   4       1123.74       1126.36        58.19 o                         
  -3   8   4        897.35        915.46        43.23 o                         
  -2   8   4        731.35        755.53        44.28 o                         
  -1   8   4        147.47        146.52         8.78 o                         
   0   8   4        417.83        430.02        24.86 o                         
   1   8   4        116.81        109.78         9.87 o                         
   2   8   4         17.31         20.50         2.71 o                         
 -10   9   4        146.55        146.68        15.10 o                         
  -9   9   4         95.31         96.84         7.27 o                         
  -8   9   4        254.72        258.34        22.80 o                         
  -7   9   4        377.97        378.61        29.37 o                         
  -6   9   4        698.28        720.28        33.68 o                         
  -5   9   4        330.16        330.91        20.20 o                         
  -4   9   4        124.68        135.78         9.07 o                         
  -3   9   4        412.90        437.15        26.46 o                         
  -2   9   4         91.74         90.19         5.95 o                         
  -1   9   4         14.92         17.03         2.05 o                         
   0   9   4          9.61          8.51         1.42 o                         
 -10  10   4        149.31        126.70        15.57 o                         
  -9  10   4        118.13        106.14         9.81 o                         
  -8  10   4        155.06        150.43        10.70 o                         
  -7  10   4        289.34        280.33        24.06 o                         
  -6  10   4        127.38        133.23         9.02 o                         
  -5  10   4         67.22         66.44         5.50 o                         
  -4  10   4         26.53         26.29         2.61 o                         
  -3  10   4          6.84          7.93         1.49 o                         
   0  10   4          9.62         10.67         1.93 o                         
   1  10   4         72.39         69.59         6.41 o                         
  -9  11   4         48.89         42.86         5.80 o                         
  -8  11   4         29.18         28.38         2.89 o                         
  -6  11   4          5.98          8.92         1.53 o                         
  -5  11   4         17.93         17.88         2.34 o                         
  -3  11   4         60.55         56.24         6.84 o                         
  -2  11   4         47.05         52.55         4.11 o                         
  -1  11   4         84.05         79.45         8.20 o                         
   0  11   4         71.21         64.14         8.19 o                         
  -7  12   4         24.08         24.57         4.14 o                         
  -6  12   4         13.88          9.42         1.82 o                         
  -5  12   4         99.10         97.26         9.37 o                         
  -4  12   4        161.77        153.07        10.43 o                         
  -3  12   4        156.10        147.04        12.52 o                         
  -2  12   4        104.23         97.66        10.08 o                         
  -6  13   4        105.90         99.62         9.94 o                         
  -5  13   4         85.43         82.31        11.63 o                         
   2 -14   5        207.37        212.14        19.29 o                         
   3 -14   5         36.03         34.39         4.03 o                         
   4 -14   5         64.65         64.85         7.26 o                         
   5 -14   5         14.46         14.63         2.63 o                         
  -1 -13   5         83.20         89.58         9.35 o                         
   0 -13   5        139.70        143.81        13.09 o                         
   1 -13   5         31.00         29.87         3.10 o                         
   2 -13   5          8.35          6.48         1.58 o                         
   4 -13   5         15.00         15.56         2.26 o                         
   5 -13   5          4.99          5.19         1.35 o                         
   6 -13   5         44.61         45.42         4.89 o                         
  -1 -12   5         11.95         10.90         1.94 o                         
   0 -12   5         36.72         36.98         5.32 o                         
   1 -12   5         10.16          7.86         1.76 o                         
   2 -12   5         50.61         52.67         4.89 o                         
   3 -12   5        120.87        134.13        10.16 o                         
   4 -12   5        330.62        324.95        20.89 o                         
   5 -12   5        286.92        311.11        23.69 o                         
   6 -12   5        161.24        154.76        11.82 o                         
   7 -12   5        154.36        138.31        16.96 o                         
  -3 -11   5         15.63         12.07         1.88 o                         
  -2 -11   5         28.41         29.35         4.17 o                         
  -1 -11   5         72.76         58.06         5.02 o                         
   0 -11   5        229.61        235.30        14.41 o                         
   1 -11   5        707.65        735.88        65.26 o                         
   2 -11   5        245.24        250.61        19.87 o                         
   3 -11   5        871.04        911.17        76.98 o                         
   4 -11   5        438.78        440.97        36.69 o                         
   5 -11   5        328.64        339.14        31.59 o                         
   6 -11   5        167.70        171.01        12.32 o                         
   7 -11   5        118.42        104.93        15.08 o                         
   8 -11   5         27.72         20.73         2.74 o                         
  -3 -10   5        471.87        452.56        30.57 o                         
  -2 -10   5        153.69        144.61         8.95 o                         
  -1 -10   5        616.90        622.25        53.07 o                         
   0 -10   5        812.32        811.70        45.21 o                         
   1 -10   5       1196.31       1382.48        80.69 o                         
   2 -10   5        455.66        464.36        42.04 o                         
   3 -10   5        573.08        571.21        37.80 o                         
   4 -10   5        427.73        462.35        31.47 o                         
   5 -10   5        123.13        117.77         9.58 o                         
   6 -10   5         36.06         39.85         3.29 o                         
   7 -10   5          8.29          5.81         1.08 o                         
  -5  -9   5        251.30        245.18        19.06 o                         
  -4  -9   5        339.32        321.15        19.33 o                         
  -3  -9   5        596.16        600.35        35.14 o                         
  -2  -9   5        831.16        823.26        50.52 o                         
  -1  -9   5        579.66        601.99        36.96 o                         
   0  -9   5       1501.96       1501.97        44.18 o                         
   1  -9   5        124.13        121.78        11.52 o                         
   2  -9   5        177.57        176.87        15.80 o                         
   3  -9   5         77.09         85.97         6.80 o                         
   6  -9   5         30.27         38.54         3.49 o                         
  -6  -8   5        203.68        196.87        18.66 o                         
  -5  -8   5        129.15        127.22         9.48 o                         
  -4  -8   5        515.44        507.05        32.18 o                         
  -3  -8   5        259.09        265.18        18.96 o                         
  -2  -8   5        177.65        183.52        16.02 o                         
  -1  -8   5          5.75          7.09         1.10 o                         
   0  -8   5          1.66          2.01         0.60 o                         
   1  -8   5         30.13         31.38         2.97 o                         
   2  -8   5        150.63        161.32        10.16 o                         
   3  -8   5        117.88        113.77         6.88 o                         
   4  -8   5        521.34        582.32        33.97 o                         
   5  -8   5         46.62         47.29         4.53 o                         
   6  -8   5        353.89        347.61        23.75 o                         
   7  -8   5        245.44        223.63        17.17 o                         
   8  -8   5        130.36        108.33         9.86 o                         
  -6  -7   5         25.82         27.61         3.88 o                         
  -5  -7   5        130.75        140.05         8.87 o                         
  -4  -7   5         12.35          9.89         1.64 o                         
  -3  -7   5         16.61         14.42         2.16 o                         
  -2  -7   5        145.01        154.73         9.92 o                         
  -1  -7   5         49.25         44.38         3.92 o                         
   0  -7   5       1385.26       1453.42        71.82 o                         
   1  -7   5        408.87        431.30        17.73 o                         
   2  -7   5       1030.18       1044.73        78.36 o                         
   3  -7   5       1096.73       1081.02        62.38 o                         
   4  -7   5       1587.63       1555.11        92.97 o                         
   5  -7   5        353.00        374.45        22.16 o                         
   6  -7   5        403.91        395.03        22.34 o                         
   7  -7   5        203.51        209.38        15.41 o                         
   8  -7   5         36.00         34.36         2.56 o                         
   9  -7   5         12.45          9.69         1.88 o                         
  -7  -6   5         22.31         21.46         2.71 o                         
  -6  -6   5         49.10         51.08         4.13 o                         
  -5  -6   5         37.49         36.64         3.14 o                         
  -4  -6   5        430.20        434.25        28.55 o                         
  -3  -6   5        263.65        245.51        13.38 o                         
  -2  -6   5       1526.14       1515.90       103.98 o                         
  -1  -6   5       2926.40       2980.06        96.85 o                         
   0  -6   5       2677.11       2836.34        91.92 o                         
   1  -6   5       2296.56       2421.75        74.27 o                         
   2  -6   5       1841.10       1948.50        62.49 o                         
   3  -6   5       1680.20       1840.53        93.10 o                         
   4  -6   5        671.40        712.05        46.98 o                         
   5  -6   5         73.29         78.97         6.16 o                         
   6  -6   5        100.31        109.16         5.56 o                         
   7  -6   5         32.12         27.89         3.04 o                         
  -8  -5   5         76.58         67.46         8.46 o                         
  -7  -5   5        238.21        233.22        16.47 o                         
  -6  -5   5        111.98        115.57         7.77 o                         
  -5  -5   5       1247.18       1250.01        85.34 o                         
  -4  -5   5       1324.61       1296.89        91.16 o                         
  -3  -5   5       2026.52       2151.50       109.97 o                         
  -2  -5   5       1963.45       2083.29        65.71 o                         
  -1  -5   5       3701.43       3945.31        76.14 o                         
   0  -5   5       2960.43       3060.65        59.96 o                         
   1  -5   5        297.37        298.50        19.74 o                         
   2  -5   5        899.65        936.46        46.27 o                         
   3  -5   5         26.00         21.43         1.86 o                         
   4  -5   5        139.31        152.14         9.04 o                         
   5  -5   5         20.21         23.25         2.35 o                         
   6  -5   5          8.58          7.52         1.18 o                         
   7  -5   5         31.93         27.89         2.44 o                         
   8  -5   5         29.12         26.58         2.54 o                         
  -9  -4   5         99.70         96.76        10.61 o                         
  -8  -4   5        268.37        265.53        15.92 o                         
  -7  -4   5        454.44        453.93        29.25 o                         
  -6  -4   5        386.65        401.65        26.98 o                         
  -5  -4   5       1659.87       1617.24       120.09 o                         
  -4  -4   5       2788.69       2937.41       154.60 o                         
  -3  -4   5        260.02        291.42        16.95 o                         
  -2  -4   5       2283.98       2272.69        70.42 o                         
   0  -4   5        734.93        701.94        12.83 o                         
   1  -4   5        416.73        383.78        13.63 o                         
   2  -4   5        178.25        176.84        11.35 o                         
   3  -4   5        964.90        958.12        51.85 o                         
   4  -4   5          9.25         12.34         1.45 o                         
   5  -4   5        108.30        112.06         8.70 o                         
   6  -4   5        372.58        362.69        17.28 o                         
   7  -4   5        187.59        186.87        12.47 o                         
   8  -4   5         56.32         55.78         4.78 o                         
  -9  -3   5        124.71        119.75        11.95 o                         
  -8  -3   5        603.83        608.90        40.94 o                         
  -7  -3   5        297.58        290.41        20.61 o                         
  -6  -3   5        736.31        763.42        39.78 o                         
  -5  -3   5         88.48         97.68         5.53 o                         
  -4  -3   5        824.81        769.65        54.27 o                         
  -3  -3   5        217.69        215.27        13.47 o                         
  -2  -3   5         29.11         23.37         2.39 o                         
  -1  -3   5        292.44        292.88        22.30 o                         
   0  -3   5        343.35        334.23        22.36 o                         
   1  -3   5       1716.70       1724.42        49.89 o                         
   2  -3   5        521.42        528.05        25.64 o                         
   3  -3   5       1879.30       2048.49        75.21 o                         
   4  -3   5       1158.84       1260.15        77.89 o                         
   5  -3   5        594.38        624.12        34.96 o                         
   6  -3   5        474.19        469.80        17.57 o                         
   7  -3   5        169.94        161.80        10.69 o                         
   8  -3   5         37.24         30.33         3.46 o                         
  -9  -2   5         93.22         90.44        10.36 o                         
  -8  -2   5        130.03        136.87         9.20 o                         
  -6  -2   5          6.13          5.57         0.88 o                         
  -5  -2   5        150.73        145.23        10.96 o                         
  -4  -2   5        476.54        441.19        26.19 o                         
  -3  -2   5        164.55        152.04        11.98 o                         
  -2  -2   5       7807.00       7538.39       101.53 o                         
  -1  -2   5       5223.34       5138.35        70.20 o                         
   0  -2   5       2976.04       3026.99        49.76 o                         
   1  -2   5       6568.88       6569.65       202.36 o                         
   2  -2   5       3367.08       3442.41        67.35 o                         
   3  -2   5       2575.67       2714.13        96.33 o                         
   4  -2   5        148.38        145.77         9.18 o                         
   5  -2   5        276.33        293.71        11.88 o                         
   6  -2   5        133.79        111.72         9.90 o                         
   7  -2   5         46.16         49.64         3.45 o                         
  -8  -1   5         70.66         67.84         5.93 o                         
  -7  -1   5        206.78        219.73        18.76 o                         
  -6  -1   5        329.38        302.39        20.71 o                         
  -5  -1   5       2913.53       2915.41        95.65 o                         
  -4  -1   5       2923.57       2997.03        60.36 o                         
  -3  -1   5       2455.35       2377.84        58.20 o                         
  -2  -1   5       8570.00       8977.81       119.17 o                         
  -1  -1   5       9626.28       9814.37       128.31 o                         
   0  -1   5        917.94        952.34        15.28 o                         
   1  -1   5       3076.96       2949.32        74.99 o                         
   2  -1   5        236.88        236.46        15.51 o                         
   3  -1   5        682.63        738.27        24.21 o                         
   4  -1   5         53.27         53.95         4.36 o                         
   5  -1   5         48.88         46.21         4.51 o                         
   6  -1   5          4.10          3.50         0.82 o                         
   8  -1   5         10.90          8.85         2.34 o                         
 -10   0   5         34.03         32.81         4.17 o                         
  -9   0   5        242.21        248.75        22.28 o                         
  -8   0   5        172.73        178.05        12.75 o                         
  -7   0   5       1227.31       1311.49        29.56 o                         
  -6   0   5        371.60        372.64        26.29 o                         
  -5   0   5       8556.53       8890.29       294.95 o                         
  -4   0   5       1910.21       1988.86        59.07 o                         
  -3   0   5       3471.14       3420.14        68.54 o                         
  -2   0   5       6941.88       6875.90        92.75 o                         
  -1   0   5       2963.61       2698.95        52.69 o                         
   0   0   5        359.86        315.51        14.83 o                         
   1   0   5        694.94        737.62        13.88 o                         
   2   0   5         17.27         15.88         1.64 o                         
   4   0   5         42.30         42.47         3.00 o                         
   5   0   5         24.91         28.24         3.06 o                         
   6   0   5        137.02        108.13        12.47 o                         
   7   0   5         27.20         27.52         3.31 o                         
 -10   1   5        111.50        126.25        11.46 o                         
  -9   1   5        631.16        661.42        37.58 o                         
  -8   1   5        474.28        528.67        33.16 o                         
  -7   1   5       2290.59       2287.76       133.37 o                         
  -6   1   5        692.78        714.62        29.69 o                         
  -5   1   5       2754.81       2726.97        89.01 o                         
  -4   1   5       1198.70       1128.88        35.24 o                         
  -3   1   5         91.83         84.19         6.46 o                         
  -2   1   5        728.44        618.05        28.81 o                         
  -1   1   5        513.08        482.53        21.28 o                         
   0   1   5         38.99         43.46         2.93 o                         
   1   1   5        500.62        529.65        16.13 o                         
   2   1   5        625.26        602.18        31.26 o                         
   3   1   5        128.75        140.08         7.54 o                         
   4   1   5        547.81        534.90        36.39 o                         
   5   1   5        268.69        264.31        19.45 o                         
   6   1   5        194.92        184.39        19.59 o                         
   7   1   5         26.70         23.52         4.19 o                         
 -11   2   5         74.17         77.58         9.71 o                         
 -10   2   5        211.78        216.92        13.95 o                         
  -9   2   5        361.14        372.95        23.31 o                         
  -8   2   5        113.66        131.02        11.27 o                         
  -7   2   5         82.84         75.91         5.06 o                         
  -6   2   5         34.15         32.95         2.95 o                         
  -5   2   5        115.03         99.38         9.15 o                         
  -4   2   5        294.69        310.21        18.48 o                         
  -3   2   5        183.66        179.19        12.14 o                         
  -2   2   5        448.03        385.99        16.88 o                         
  -1   2   5       1305.28       1356.24        47.20 o                         
   0   2   5        659.45        653.06        24.75 o                         
   1   2   5       1646.72       1749.51        88.65 o                         
   2   2   5       2560.88       2677.31       145.52 o                         
   3   2   5        101.40        102.99         6.30 o                         
   4   2   5        381.93        391.58        22.19 o                         
   5   2   5        142.71        143.07        10.18 o                         
 -11   3   5         24.76         27.28         3.63 o                         
 -10   3   5          5.42          6.88         1.92 o                         
  -6   3   5       1131.34       1120.62        66.74 o                         
  -5   3   5         16.53         16.55         1.82 o                         
  -4   3   5       2323.75       2334.32        82.48 o                         
  -3   3   5        623.76        603.37        23.93 o                         
  -2   3   5       6116.87       6364.57       118.91 o                         
  -1   3   5       2038.52       2126.86        75.03 o                         
   0   3   5        940.21        925.52        52.91 o                         
   1   3   5        820.57        800.23        32.93 o                         
   2   3   5        797.64        841.01        53.86 o                         
   3   3   5         15.65         18.16         2.13 o                         
   4   3   5        140.92        139.45        10.21 o                         
   5   3   5         15.86         15.24         2.18 o                         
 -10   4   5         80.72         92.93         7.56 o                         
  -9   4   5         99.29        107.44         8.65 o                         
  -8   4   5        297.60        301.65        24.35 o                         
  -7   4   5        477.11        515.95        39.20 o                         
  -6   4   5       2603.18       2801.26        64.02 o                         
  -5   4   5        925.20        957.21        64.58 o                         
  -4   4   5       3416.78       3628.87       123.80 o                         
  -3   4   5       1730.92       1843.18        74.33 o                         
  -2   4   5       1966.34       2006.44        76.11 o                         
  -1   4   5       1258.54       1265.86        72.93 o                         
   0   4   5        200.87        194.78        12.17 o                         
   1   4   5        189.14        189.77         9.95 o                         
   2   4   5        168.01        162.96        12.37 o                         
   3   4   5         14.22         14.24         1.71 o                         
   5   4   5          9.16          7.64         1.37 o                         
 -11   5   5         37.28         34.83         3.95 o                         
 -10   5   5        293.99        303.79        21.41 o                         
  -9   5   5        581.57        604.62        49.15 o                         
  -8   5   5        283.99        286.96        16.27 o                         
  -7   5   5       1528.35       1592.69        41.86 o                         
  -6   5   5       1405.33       1464.35        97.89 o                         
  -5   5   5        601.00        565.78        29.15 o                         
  -4   5   5       1016.78        988.68        69.25 o                         
  -3   5   5        329.84        350.81        20.30 o                         
  -2   5   5         81.40         71.84         5.56 o                         
  -1   5   5         24.93         22.46         2.56 o                         
   0   5   5          9.23          9.36         1.29 o                         
   1   5   5        222.84        241.75        16.93 o                         
   2   5   5         18.37         19.19         2.49 o                         
   3   5   5        127.03        133.32         8.90 o                         
   4   5   5         66.18         67.84         4.91 o                         
   5   5   5        102.73         95.79         9.66 o                         
 -11   6   5        115.73        116.58        15.11 o                         
 -10   6   5        317.22        319.28        23.86 o                         
  -9   6   5        393.33        370.22        22.91 o                         
  -8   6   5         54.30         66.31         4.49 o                         
  -7   6   5        263.20        266.62        17.56 o                         
  -6   6   5        257.33        273.87        19.44 o                         
  -5   6   5         67.77         68.13         5.63 o                         
  -4   6   5         11.46          8.72         1.22 o                         
  -3   6   5        413.84        381.58        29.32 o                         
  -2   6   5         18.07         14.52         1.91 o                         
  -1   6   5        247.75        264.09        27.00 o                         
   0   6   5        126.04        126.64         9.49 o                         
   1   6   5        557.61        608.57        35.25 o                         
   2   6   5        101.09        100.45         7.29 o                         
   3   6   5        162.69        168.33        10.52 o                         
   4   6   5        112.62        102.39         9.72 o                         
 -11   7   5         22.59         20.22         2.95 o                         
 -10   7   5         72.97         75.01         5.75 o                         
  -9   7   5          4.95          5.06         0.90 o                         
  -8   7   5          8.07          6.79         1.20 o                         
  -7   7   5         26.01         29.60         3.30 o                         
  -6   7   5         39.92         36.25         3.58 o                         
  -5   7   5        171.51        169.75         8.47 o                         
  -4   7   5         24.65         24.77         2.30 o                         
  -3   7   5       1020.74       1028.71        72.78 o                         
  -2   7   5        708.54        712.76        31.08 o                         
  -1   7   5        636.16        693.53        42.78 o                         
   0   7   5        428.38        396.31        22.37 o                         
   1   7   5        452.26        467.48        30.95 o                         
   2   7   5        153.65        154.93        10.66 o                         
   3   7   5         63.21         62.82         6.26 o                         
 -10   8   5          2.26          4.84         1.62 o                         
  -9   8   5         61.50         64.23         5.02 o                         
  -8   8   5        177.78        182.54        11.75 o                         
  -7   8   5        370.52        373.16        25.33 o                         
  -6   8   5        678.35        663.28        41.21 o                         
  -5   8   5        615.12        592.05        35.88 o                         
  -4   8   5       1159.17       1199.63        74.15 o                         
  -3   8   5        962.77        951.26        53.81 o                         
  -2   8   5        266.96        278.81        15.50 o                         
  -1   8   5        280.86        286.51        18.98 o                         
   0   8   5        174.37        186.03        10.07 o                         
   1   8   5         45.27         48.11         5.62 o                         
 -10   9   5        141.15        139.80        13.13 o                         
  -9   9   5        211.97        211.67        13.55 o                         
  -8   9   5        254.90        250.23        20.78 o                         
  -7   9   5        583.81        556.91        34.67 o                         
  -6   9   5        509.02        495.55        38.36 o                         
  -5   9   5        261.78        256.23        18.16 o                         
  -4   9   5        207.31        210.08        13.96 o                         
  -3   9   5        365.06        378.24        31.43 o                         
  -2   9   5         10.14         10.20         1.66 o                         
  -1   9   5         27.90         28.60         2.90 o                         
 -10  10   5        110.90        103.10        10.11 o                         
  -9  10   5        216.60        207.84        13.46 o                         
  -8  10   5        138.30        137.28         9.44 o                         
  -7  10   5        376.49        370.48        23.49 o                         
  -6  10   5         57.22         52.18         3.90 o                         
  -5  10   5         54.97         56.88         4.14 o                         
  -3  10   5          5.06          5.94         1.42 o                         
  -1  10   5          9.02          6.80         1.54 o                         
   0  10   5         47.71         50.61         4.45 o                         
  -9  11   5         49.93         42.33         4.27 o                         
  -5  11   5          8.69          5.94         1.51 o                         
  -4  11   5         21.58         18.10         2.36 o                         
  -3  11   5         96.73         98.56         9.78 o                         
  -2  11   5         80.80         75.24         8.29 o                         
  -1  11   5         88.48         84.66        10.44 o                         
  -8  12   5         21.71         20.38         2.83 o                         
  -7  12   5         35.17         34.41         4.46 o                         
  -6  12   5         72.83         67.05         6.86 o                         
  -5  12   5        142.73        131.57        13.11 o                         
  -4  12   5        202.61        183.88        20.10 o                         
  -3  12   5        116.08        110.09        10.50 o                         
   2 -14   6        121.19        119.28        11.78 o                         
   3 -14   6         27.06         25.46         3.29 o                         
   4 -14   6         27.35         28.61         3.79 o                         
  -1 -13   6         49.90         48.31         6.57 o                         
   0 -13   6         52.88         51.14         4.75 o                         
   1 -13   6          5.96          5.68         1.43 o                         
   4 -13   6         28.76         34.70         3.67 o                         
   5 -13   6         12.61          9.33         1.59 o                         
   6 -13   6         77.90         74.29        10.52 o                         
  -1 -12   6          9.85          7.31         1.53 o                         
   0 -12   6         68.83         72.87         9.37 o                         
   2 -12   6        114.40        123.08        10.09 o                         
   3 -12   6        131.58        139.70        11.45 o                         
   4 -12   6        380.53        374.09        28.00 o                         
   5 -12   6        183.59        207.45        12.95 o                         
   6 -12   6        141.65        121.01        15.16 o                         
   7 -12   6        128.52        132.15        14.06 o                         
  -2 -11   6         55.55         53.64         6.59 o                         
  -1 -11   6         59.81         56.50         4.83 o                         
   0 -11   6        381.92        397.00        25.22 o                         
   1 -11   6        327.47        351.57        25.44 o                         
   2 -11   6        296.19        300.95        22.38 o                         
   3 -11   6        549.19        585.56        36.46 o                         
   4 -11   6        325.79        325.82        27.05 o                         
   5 -11   6        206.32        213.00        15.07 o                         
   6 -11   6        118.59        112.12        12.38 o                         
   7 -11   6         54.86         52.59         6.38 o                         
  -4 -10   6         63.10         60.10         5.19 o                         
  -3 -10   6        394.22        368.94        24.05 o                         
  -2 -10   6        115.25        114.94         8.72 o                         
  -1 -10   6        562.39        557.92        50.75 o                         
   0 -10   6        751.79        773.81        31.64 o                         
   1 -10   6        599.20        622.51        42.93 o                         
   2 -10   6        352.14        387.99        28.83 o                         
   3 -10   6        273.87        255.68        19.00 o                         
   4 -10   6        149.44        171.33        14.75 o                         
   5 -10   6         42.42         35.24         3.02 o                         
   6 -10   6          4.98          6.16         1.24 o                         
  -5  -9   6        207.05        203.19        13.66 o                         
  -4  -9   6        363.91        354.68        19.76 o                         
  -3  -9   6        334.40        353.93        23.36 o                         
  -2  -9   6        449.22        451.48        26.44 o                         
  -1  -9   6        277.36        283.84        20.96 o                         
   0  -9   6        513.77        531.87        38.94 o                         
   1  -9   6         50.91         55.12         5.26 o                         
   2  -9   6        115.85        126.01        11.02 o                         
   3  -9   6          7.19          8.86         1.50 o                         
   4  -9   6         46.48         43.47         3.85 o                         
   6  -9   6         71.56         58.90         9.45 o                         
   7  -9   6        146.30        144.61        10.59 o                         
  -6  -8   6        203.08        204.95        16.51 o                         
  -5  -8   6          7.65          5.85         1.48 o                         
  -4  -8   6        457.31        463.79        27.37 o                         
  -3  -8   6          6.50          6.74         1.26 o                         
  -2  -8   6         15.50         16.05         2.08 o                         
  -1  -8   6        130.64        126.76         8.04 o                         
   0  -8   6         37.32         39.24         3.30 o                         
   1  -8   6         82.36         79.71         3.54 o                         
   2  -8   6        227.99        238.35        13.72 o                         
   3  -8   6        443.03        458.16        26.92 o                         
   4  -8   6        529.86        563.81        26.50 o                         
   5  -8   6        174.99        159.90        12.05 o                         
   6  -8   6        432.78        400.69        23.35 o                         
   7  -8   6        311.62        275.56        24.88 o                         
   8  -8   6         52.50         25.20         3.73 o                         
  -6  -7   6         86.41         93.03         6.68 o                         
  -4  -7   6         24.46         22.96         2.54 o                         
  -3  -7   6          4.58          4.87         1.21 o                         
  -2  -7   6        156.64        152.37        10.80 o                         
  -1  -7   6        354.93        374.14        27.12 o                         
   0  -7   6       1649.47       1681.68        98.65 o                         
   1  -7   6       1135.98       1183.83        69.14 o                         
   2  -7   6       1350.15       1246.60        75.49 o                         
   3  -7   6       1856.34       1963.05       108.36 o                         
   4  -7   6       1103.06       1141.04        35.34 o                         
   5  -7   6        355.68        388.57        21.73 o                         
   6  -7   6        294.43        290.05        19.41 o                         
   7  -7   6        150.79        145.23         9.71 o                         
  -6  -6   6         61.56         64.06         4.78 o                         
  -5  -6   6        190.43        185.04        12.05 o                         
  -4  -6   6        752.03        741.40        42.26 o                         
  -3  -6   6        600.56        599.89        41.49 o                         
  -2  -6   6       1740.31       1827.02       105.69 o                         
  -1  -6   6       4006.24       4217.59       202.11 o                         
   0  -6   6       1880.00       1974.81        62.07 o                         
   1  -6   6       2535.97       2750.78        88.98 o                         
   2  -6   6       1061.66       1081.29        64.85 o                         
   3  -6   6       1608.12       1750.41        94.38 o                         
   4  -6   6        141.17        150.43         8.53 o                         
   5  -6   6        102.59        105.17         7.19 o                         
   6  -6   6         29.16         30.52         2.51 o                         
   8  -6   6          5.58          5.36         1.78 o                         
  -8  -5   6         73.70         64.44         6.17 o                         
  -7  -5   6        268.42        265.61        19.71 o                         
  -6  -5   6        118.05        121.13         7.72 o                         
  -5  -5   6       1409.29       1439.68        81.12 o                         
  -4  -5   6        923.01        983.56        71.75 o                         
  -3  -5   6       2731.16       2796.59       138.11 o                         
  -2  -5   6       1273.19       1357.62        82.62 o                         
  -1  -5   6       4399.53       4469.58       136.14 o                         
   0  -5   6        749.65        773.07        59.07 o                         
   1  -5   6        833.12        771.58        50.84 o                         
   2  -5   6         36.71         42.25         3.74 o                         
   3  -5   6        272.59        255.72        12.32 o                         
   4  -5   6         35.42         30.25         2.43 o                         
   5  -5   6         38.67         47.46         4.96 o                         
   6  -5   6         48.54         44.06         3.98 o                         
   7  -5   6         62.45         67.44         4.68 o                         
   8  -5   6         64.00         65.00         6.04 o                         
  -9  -4   6        195.86        200.00        16.08 o                         
  -8  -4   6        145.57        142.75        10.84 o                         
  -7  -4   6        438.61        457.64        26.45 o                         
  -6  -4   6        434.93        441.30        28.05 o                         
  -5  -4   6       2013.00       2008.13       129.27 o                         
  -4  -4   6        983.70       1000.58        66.53 o                         
  -3  -4   6        649.96        637.35        39.25 o                         
  -2  -4   6        823.05        767.05        52.10 o                         
  -1  -4   6         15.92         18.26         1.91 o                         
   0  -4   6        341.02        356.80        21.89 o                         
   1  -4   6         24.70         22.23         3.03 o                         
   2  -4   6       1119.52       1162.75        57.67 o                         
   3  -4   6         73.65         70.67         5.71 o                         
   4  -4   6        303.73        322.44        22.54 o                         
   5  -4   6        351.62        370.84        26.80 o                         
   6  -4   6        530.56        541.04        41.83 o                         
   7  -4   6        188.20        177.62        10.56 o                         
   8  -4   6         83.84         81.10         7.40 o                         
  -9  -3   6        204.05        202.70        15.58 o                         
  -8  -3   6        385.01        388.62        21.52 o                         
  -7  -3   6        143.55        152.57        10.64 o                         
  -6  -3   6        480.30        478.13        30.31 o                         
  -5  -3   6        125.95        129.55         8.28 o                         
  -4  -3   6        155.48        160.71        10.82 o                         
  -3  -3   6          3.75          2.96         0.84 o                         
  -2  -3   6        177.26        220.20        16.08 o                         
  -1  -3   6       1120.00       1144.57        37.66 o                         
   0  -3   6       1846.19       1852.85        54.25 o                         
   1  -3   6        394.84        393.44        24.36 o                         
   2  -3   6       4952.72       5485.26       164.30 o                         
   3  -3   6       1064.82       1034.90        63.01 o                         
   4  -3   6       1755.43       1934.95       107.82 o                         
   5  -3   6        596.78        612.47        35.36 o                         
   6  -3   6        382.38        365.19        21.17 o                         
   7  -3   6        103.58         94.77        11.20 o                         
   8  -3   6         42.19         37.68         4.21 o                         
  -9  -2   6         48.72         54.29         4.04 o                         
  -6  -2   6         32.65         38.18         3.06 o                         
  -5  -2   6         14.30         17.63         2.57 o                         
  -4  -2   6        848.09        824.41        52.55 o                         
  -3  -2   6        568.70        536.76        37.32 o                         
  -2  -2   6       4818.71       5048.78        95.26 o                         
  -1  -2   6       4202.16       4332.55        81.90 o                         
   0  -2   6       4319.22       4346.30        88.74 o                         
   1  -2   6       1376.99       1428.43        49.05 o                         
   2  -2   6       6402.90       6971.66       232.37 o                         
   3  -2   6        356.80        369.91        25.27 o                         
   4  -2   6        383.92        402.19        31.45 o                         
   5  -2   6        209.90        228.18        11.48 o                         
   6  -2   6        117.95        114.77         8.31 o                         
   7  -2   6          7.55          7.36         1.66 o                         
 -10  -1   6         10.95         10.75         2.40 o                         
  -8  -1   6        140.35        139.67        10.82 o                         
  -7  -1   6          9.19          8.96         1.55 o                         
  -6  -1   6       1150.26       1196.48        81.92 o                         
  -5  -1   6        537.17        538.00        35.25 o                         
  -4  -1   6       2123.05       2246.48        80.79 o                         
  -3  -1   6       2866.14       2773.71        56.23 o                         
  -2  -1   6       4067.03       3998.08        76.65 o                         
  -1  -1   6       4036.77       4115.17        78.45 o                         
   0  -1   6       2793.70       2790.93        63.05 o                         
   1  -1   6       1098.46       1006.09        31.91 o                         
   2  -1   6       1147.14       1140.05        62.07 o                         
   3  -1   6        200.02        198.27        10.25 o                         
   4  -1   6        105.11        100.02         8.16 o                         
 -10   0   6         71.31         70.08         8.06 o                         
  -9   0   6        160.97        172.73        13.22 o                         
  -8   0   6        251.92        250.99        16.32 o                         
  -7   0   6        227.29        259.50        17.89 o                         
  -6   0   6       2188.97       2244.58       136.41 o                         
  -5   0   6       3022.23       3127.47        96.67 o                         
  -4   0   6        893.97        954.57        52.66 o                         
  -3   0   6       2870.89       2823.96        57.02 o                         
  -2   0   6       2619.71       2762.72        55.13 o                         
  -1   0   6       1087.88       1205.20        37.07 o                         
   0   0   6        307.09        286.14        20.10 o                         
   1   0   6          0.95          1.28         0.43 o                         
   3   0   6         75.91         77.29         5.88 o                         
   4   0   6         17.94         18.61         2.41 o                         
   5   0   6        235.32        234.32        18.56 o                         
   6   0   6         88.72         80.02         7.85 o                         
   7   0   6         63.02         63.97         8.35 o                         
 -10   1   6        115.13        110.79        10.53 o                         
  -9   1   6        411.07        439.11        35.83 o                         
  -8   1   6        545.67        579.36        28.92 o                         
  -7   1   6        307.70        319.81        26.56 o                         
  -6   1   6        822.81        880.10        55.57 o                         
  -5   1   6         96.35         90.27         6.97 o                         
  -4   1   6        349.40        363.25        18.11 o                         
  -3   1   6         62.25         68.95         4.44 o                         
  -2   1   6         18.52         11.30         1.28 o                         
  -1   1   6       1016.93       1040.67        40.31 o                         
   0   1   6          8.66          8.37         1.10 o                         
   1   1   6        735.92        747.32        43.96 o                         
   2   1   6        689.91        690.86        45.65 o                         
   3   1   6        549.95        557.60        25.34 o                         
   4   1   6        365.58        365.75        24.87 o                         
 -11   2   6         46.48         48.44         5.79 o                         
 -10   2   6        119.37        114.02        10.83 o                         
  -9   2   6         26.42         30.36         3.83 o                         
  -8   2   6         68.51         73.05         4.80 o                         
  -7   2   6        199.71        200.68        11.94 o                         
  -6   2   6        278.16        271.00        19.78 o                         
  -5   2   6        690.06        644.33        40.08 o                         
  -3   2   6       1959.51       1914.86        69.55 o                         
  -2   2   6        598.91        561.59        22.83 o                         
  -1   2   6       1507.91       1593.55        82.14 o                         
   0   2   6       1604.71       1704.58        95.90 o                         
   1   2   6       2087.42       2141.08       129.14 o                         
   2   2   6       1126.75       1155.64        70.68 o                         
   3   2   6        250.84        243.34        17.57 o                         
   4   2   6        185.56        197.14        14.54 o                         
   5   2   6        154.17        147.56         9.59 o                         
   6   2   6         12.93         14.07         3.77 o                         
  -9   3   6         62.36         64.47         5.31 o                         
  -7   3   6        523.35        495.61        35.80 o                         
  -6   3   6        674.75        688.47        39.67 o                         
  -5   3   6       1372.66       1321.49        85.21 o                         
  -4   3   6       1015.16       1004.90        61.08 o                         
  -3   3   6       4179.48       4389.98       146.98 o                         
  -2   3   6       3458.39       3721.33       113.94 o                         
  -1   3   6       1445.69       1534.71        83.76 o                         
   0   3   6       1150.87       1170.25        74.51 o                         
   1   3   6       1056.60       1154.92        62.84 o                         
   2   3   6        197.32        217.04        16.83 o                         
   3   3   6        117.56        116.24         6.84 o                         
   4   3   6         37.73         37.11         3.06 o                         
   5   3   6          5.05          3.89         1.16 o                         
 -11   4   6         26.63         29.41         3.87 o                         
 -10   4   6        145.39        157.94        13.92 o                         
  -9   4   6        239.14        244.38        12.97 o                         
  -8   4   6        406.35        421.19        26.42 o                         
  -7   4   6       1160.60       1170.52        64.91 o                         
  -6   4   6       1871.80       1864.50       126.75 o                         
  -5   4   6       2304.84       2373.15       122.54 o                         
  -4   4   6       1097.19       1105.71        70.56 o                         
  -3   4   6       2932.39       2952.81       100.19 o                         
  -2   4   6       1209.01       1255.12        82.10 o                         
  -1   4   6        590.96        612.41        40.46 o                         
   0   4   6         20.06         24.67         2.29 o                         
   1   4   6        212.13        203.15        15.79 o                         
   2   4   6         18.73         16.86         2.07 o                         
   3   4   6          3.04          4.05         1.22 o                         
   4   4   6         29.55         28.71         2.47 o                         
   5   4   6         26.15         26.49         4.32 o                         
 -11   5   6        111.39        109.05         8.91 o                         
 -10   5   6        347.88        347.07        25.72 o                         
  -9   5   6        540.51        528.85        30.83 o                         
  -8   5   6        419.42        440.97        26.13 o                         
  -7   5   6       1471.19       1505.70        70.81 o                         
  -6   5   6        481.70        447.91        33.13 o                         
  -5   5   6        979.53       1014.08        64.17 o                         
  -4   5   6         89.02         87.07         6.24 o                         
  -3   5   6        155.85        161.02        10.56 o                         
  -2   5   6         72.16         76.05         5.97 o                         
   0   5   6        183.02        201.18        15.49 o                         
   1   5   6         37.78         31.01         3.17 o                         
   2   5   6        225.71        231.18        17.33 o                         
   3   5   6         84.50         89.40         7.72 o                         
   4   5   6        125.38        113.91        12.45 o                         
 -11   6   6        202.85        211.94        19.71 o                         
 -10   6   6        207.12        198.91        11.36 o                         
  -9   6   6        202.82        197.25        15.82 o                         
  -8   6   6         41.73         46.47         3.81 o                         
  -7   6   6        230.82        223.63        17.61 o                         
  -6   6   6          7.95          6.13         1.39 o                         
  -4   6   6         47.31         42.04         3.12 o                         
  -3   6   6        162.98        164.60        10.13 o                         
  -2   6   6         43.98         47.57         3.58 o                         
  -1   6   6        251.71        250.14        18.58 o                         
   0   6   6        869.40        885.19        55.01 o                         
   1   6   6        280.22        291.28        20.69 o                         
   2   6   6        279.59        280.65        15.06 o                         
   3   6   6        146.14        145.68        10.40 o                         
 -11   7   6         43.48         45.15         5.84 o                         
 -10   7   6         22.71         23.37         2.83 o                         
  -7   7   6         77.01         75.38         5.11 o                         
  -6   7   6        174.57        176.12        13.42 o                         
  -5   7   6        229.12        240.92        18.52 o                         
  -4   7   6        495.80        477.02        31.74 o                         
  -3   7   6       1647.74       1729.98        97.39 o                         
  -2   7   6       1033.10       1054.79        52.40 o                         
  -1   7   6        398.47        388.46        21.68 o                         
   0   7   6        788.41        788.99        66.29 o                         
   1   7   6        199.57        208.49        13.33 o                         
   2   7   6        141.22        140.90         9.50 o                         
   3   7   6         21.77         21.11         3.01 o                         
 -10   8   6         25.11         28.74         6.24 o                         
  -9   8   6         83.55         85.13         8.76 o                         
  -8   8   6        283.81        306.17        23.74 o                         
  -7   8   6        433.25        426.04        36.12 o                         
  -6   8   6        754.05        758.40        42.23 o                         
  -5   8   6        546.77        543.16        32.68 o                         
  -4   8   6       1059.12       1034.90        63.44 o                         
  -3   8   6        477.34        476.55        24.30 o                         
  -2   8   6        337.96        347.61        25.74 o                         
  -1   8   6        142.27        137.37         8.41 o                         
   0   8   6        159.95        166.29        11.77 o                         
   2   8   6         14.42         13.49         2.46 o                         
 -10   9   6        165.38        166.46        17.78 o                         
  -9   9   6        110.03        110.54        10.83 o                         
  -8   9   6        336.59        335.69        18.14 o                         
  -7   9   6        387.48        358.68        29.49 o                         
  -6   9   6        479.22        452.56        25.67 o                         
  -5   9   6        180.89        180.37        15.60 o                         
  -4   9   6        304.27        306.08        16.81 o                         
  -3   9   6        117.64        115.49         8.20 o                         
  -2   9   6         16.26         15.37         1.89 o                         
  -1   9   6          5.55          5.40         1.57 o                         
   1   9   6          6.72          6.35         1.80 o                         
  -9  10   6        110.08        101.58        11.30 o                         
  -8  10   6        170.25        172.84         9.60 o                         
  -7  10   6        128.04        122.52         7.91 o                         
  -6  10   6         26.33         24.08         2.52 o                         
  -2  10   6          8.06          7.86         1.64 o                         
  -1  10   6         43.36         41.50         4.36 o                         
  -7  11   6          6.11          6.83         1.67 o                         
  -5  11   6         56.50         57.69         6.32 o                         
  -4  11   6         60.83         59.17         5.76 o                         
  -3  11   6        180.19        182.79        15.16 o                         
  -2  11   6         92.78         94.72         9.32 o                         
  -6  12   6         83.15         72.43         9.25 o                         
  -5  12   6        214.14        200.49        17.16 o                         
   3 -13   7         13.86         11.78         1.97 o                         
   4 -13   7         26.46         33.45         3.68 o                         
  -2 -12   7          8.30          8.03         2.12 o                         
   0 -12   7         93.09         96.26         9.98 o                         
   1 -12   7         19.18         21.10         3.27 o                         
   2 -12   7        114.86        119.69         9.63 o                         
   3 -12   7        192.71        195.08        16.18 o                         
   4 -12   7        205.57        213.31        12.70 o                         
   5 -12   7        118.28        120.19        12.35 o                         
   6 -12   7         66.88         70.44         7.21 o                         
  -3 -11   7         17.34         14.35         2.09 o                         
  -2 -11   7         85.89         89.23         9.43 o                         
  -1 -11   7        135.48        136.68        10.70 o                         
   0 -11   7        370.40        377.00        31.69 o                         
   1 -11   7        231.38        265.61        13.39 o                         
   2 -11   7        203.62        204.61        11.37 o                         
   3 -11   7        463.13        498.35        40.68 o                         
   4 -11   7        112.94        107.05         8.08 o                         
   5 -11   7        118.77        122.49        10.72 o                         
   6 -11   7         27.12         26.76         2.92 o                         
   7 -11   7         22.35         21.54         2.99 o                         
  -4 -10   7        135.64        134.84         9.73 o                         
  -3 -10   7        442.56        433.53        31.26 o                         
  -2 -10   7         94.85         91.44         6.88 o                         
  -1 -10   7        677.61        676.86        59.87 o                         
   0 -10   7        412.13        411.14        21.70 o                         
   1 -10   7        431.97        451.14        29.44 o                         
   2 -10   7         46.77         52.12         4.42 o                         
   3 -10   7        109.87        102.69         9.19 o                         
   4 -10   7         11.12         12.88         1.67 o                         
   5 -10   7          4.36          3.34         1.06 o                         
   6 -10   7         17.20         17.94         2.19 o                         
   7 -10   7         10.17         10.23         1.81 o                         
  -5  -9   7        319.78        323.40        19.73 o                         
  -4  -9   7        180.19        171.08        11.97 o                         
  -3  -9   7        281.26        294.53        16.44 o                         
  -2  -9   7        174.84        177.55        10.59 o                         
  -1  -9   7        191.91        202.35        13.48 o                         
   0  -9   7          2.48          3.60         0.84 o                         
   2  -9   7          6.06          7.65         1.32 o                         
   3  -9   7         51.60         53.46         3.74 o                         
   4  -9   7         88.07         94.80         6.62 o                         
   5  -9   7         58.03         51.81         4.68 o                         
   6  -9   7        173.49        200.15        14.88 o                         
   7  -9   7        126.14        115.54        11.56 o                         
  -6  -8   7         90.76         89.96         8.76 o                         
  -5  -8   7         36.04         35.37         4.63 o                         
  -4  -8   7        283.74        288.27        14.77 o                         
   0  -8   7         21.99         26.30         2.69 o                         
   1  -8   7         31.79         27.33         2.50 o                         
   2  -8   7        507.42        531.56        18.57 o                         
   3  -8   7        640.31        605.41        27.52 o                         
   4  -8   7        397.56        419.76        27.63 o                         
   5  -8   7        317.83        293.98        23.95 o                         
   6  -8   7        507.01        490.85        36.52 o                         
   7  -8   7        171.23        133.04        25.06 o                         
  -7  -7   7          8.58          7.63         2.02 o                         
  -6  -7   7         39.28         42.25         4.96 o                         
  -4  -7   7         18.93         17.88         2.30 o                         
  -2  -7   7        440.40        439.00        33.64 o                         
  -1  -7   7        179.34        172.84        11.89 o                         
   0  -7   7       2434.50       2661.15        67.64 o                         
   1  -7   7        330.75        337.76        26.51 o                         
   2  -7   7       1637.61       1712.00        95.22 o                         
   3  -7   7       1445.09       1656.97        42.92 o                         
   4  -7   7        566.52        584.97        25.43 o                         
   5  -7   7        279.59        290.60        21.90 o                         
   6  -7   7        243.26        231.75        17.64 o                         
   7  -7   7         48.80         41.04         4.32 o                         
  -8  -6   7         17.24         17.85         3.11 o                         
  -7  -6   7          6.96          5.99         1.42 o                         
  -6  -6   7        164.37        163.50        12.18 o                         
  -5  -6   7        106.35        111.38         7.23 o                         
  -4  -6   7        537.09        542.91        35.48 o                         
  -3  -6   7        139.36        148.14         8.99 o                         
  -2  -6   7       2109.83       2200.17       114.22 o                         
  -1  -6   7        960.50       1003.80        70.03 o                         
   0  -6   7       2077.39       2245.08       113.73 o                         
   1  -6   7        811.28        841.71        52.56 o                         
   2  -6   7       1038.69       1077.77        65.89 o                         
   3  -6   7        626.79        590.49        35.50 o                         
   4  -6   7         85.42         85.45         6.98 o                         
   5  -6   7         78.73         84.29         5.06 o                         
   6  -6   7         12.58         12.11         1.48 o                         
  -8  -5   7        150.72        147.62        14.11 o                         
  -7  -5   7         30.56         32.91         3.01 o                         
  -6  -5   7        157.08        170.56        14.29 o                         
  -5  -5   7        754.69        808.20        42.83 o                         
  -4  -5   7        502.76        499.85        39.66 o                         
  -3  -5   7        908.73        911.25        75.45 o                         
  -2  -5   7       1202.78       1253.42        85.74 o                         
  -1  -5   7       1038.06       1043.09        59.63 o                         
   0  -5   7        534.03        507.05        34.23 o                         
   1  -5   7         86.51         86.89         6.59 o                         
   2  -5   7        265.21        268.63        10.22 o                         
   3  -5   7         16.89         15.38         2.37 o                         
   4  -5   7         14.15         10.41         1.46 o                         
   5  -5   7         19.33         25.69         2.24 o                         
   6  -5   7         42.00         44.93         3.14 o                         
   7  -5   7         99.09        101.58         8.98 o                         
  -9  -4   7        124.68        134.65        11.36 o                         
  -8  -4   7        136.47        147.10         8.99 o                         
  -7  -4   7        153.09        154.46        10.11 o                         
  -6  -4   7        344.16        344.83        24.65 o                         
  -5  -4   7        752.15        757.52        40.14 o                         
  -4  -4   7        232.24        239.43        13.17 o                         
  -3  -4   7        107.88        106.88         9.02 o                         
  -2  -4   7        235.95        223.27        16.63 o                         
  -1  -4   7         15.99         16.85         1.88 o                         
   0  -4   7        525.71        571.01        23.72 o                         
   1  -4   7        369.99        386.14        18.04 o                         
   2  -4   7         45.05         38.92         3.26 o                         
   3  -4   7        304.06        333.10        26.47 o                         
   4  -4   7        180.67        198.27        16.16 o                         
   5  -4   7        487.64        489.08        27.46 o                         
   6  -4   7        322.62        320.48        24.91 o                         
   7  -4   7        163.93        154.86        12.42 o                         
  -9  -3   7         74.89         70.78         6.93 o                         
  -8  -3   7        189.49        214.48        13.60 o                         
  -6  -3   7        256.31        268.63        21.45 o                         
  -5  -3   7         88.63         82.65         4.94 o                         
  -4  -3   7        127.90        112.46         9.22 o                         
  -3  -3   7         18.64         14.80         1.74 o                         
  -2  -3   7        207.88        215.94        16.12 o                         
  -1  -3   7        850.41        808.28        45.95 o                         
   0  -3   7        161.76        175.45        16.48 o                         
   1  -3   7       2061.40       2216.14        72.31 o                         
   2  -3   7       1110.46       1184.75        67.61 o                         
   3  -3   7       1231.86       1399.65        82.19 o                         
   4  -3   7        582.73        601.99        38.01 o                         
   5  -3   7        324.70        336.63        22.49 o                         
   6  -3   7        109.96        107.30         8.12 o                         
   7  -3   7         87.21         86.64         8.82 o                         
  -9  -2   7          7.56          7.36         1.90 o                         
  -8  -2   7          9.70          9.35         1.61 o                         
  -7  -2   7        163.49        166.36        10.42 o                         
  -5  -2   7        709.30        690.57        52.53 o                         
  -4  -2   7        301.82        292.47        18.81 o                         
  -3  -2   7        120.89        114.05        10.15 o                         
  -2  -2   7       4508.46       4550.64       104.88 o                         
  -1  -2   7        714.31        703.50        20.80 o                         
   0  -2   7        542.13        508.07        20.03 o                         
   1  -2   7       2687.13       2645.55       229.30 o                         
   2  -2   7        650.40        627.46        42.36 o                         
   3  -2   7        253.12        262.01        18.58 o                         
   4  -2   7        111.02        124.48         9.37 o                         
   5  -2   7        156.57        168.40        12.99 o                         
   6  -2   7          4.53          2.93         0.86 o                         
   7  -2   7          8.68          7.92         1.90 o                         
 -10  -1   7         12.78         12.19         2.16 o                         
  -9  -1   7         52.04         48.31         5.99 o                         
  -8  -1   7        109.14        115.31        10.14 o                         
  -7  -1   7        199.97        215.50        17.17 o                         
  -6  -1   7        309.29        311.67        23.34 o                         
  -5  -1   7        934.38        953.74        72.97 o                         
  -4  -1   7       1286.26       1297.47        69.30 o                         
  -3  -1   7        505.37        496.32        32.67 o                         
  -2  -1   7       3617.77       3786.58        74.26 o                         
  -1  -1   7       1254.35       1240.66        41.19 o                         
   0  -1   7         99.94        105.61        11.77 o                         
   1  -1   7       1088.90       1149.38        63.23 o                         
   2  -1   7         24.10         21.01         2.23 o                         
   3  -1   7         84.62         93.70         7.77 o                         
   4  -1   7          8.89          8.57         1.41 o                         
   5  -1   7          3.21          2.97         1.00 o                         
   6  -1   7         32.22         31.61         2.92 o                         
 -10   0   7        132.59        142.27        12.19 o                         
  -9   0   7        247.71        259.28        18.74 o                         
  -8   0   7        143.02        152.41        11.07 o                         
  -7   0   7        956.65        984.90        50.81 o                         
  -6   0   7        799.46        790.87        50.42 o                         
  -5   0   7       2076.14       2135.15       120.43 o                         
  -4   0   7         56.65         52.47         4.61 o                         
  -3   0   7        646.25        624.92        31.17 o                         
  -2   0   7        171.75        164.15        11.31 o                         
  -1   0   7         39.51         30.52         2.93 o                         
   0   0   7        345.79        330.76        26.04 o                         
   1   0   7          4.59          3.79         0.92 o                         
   2   0   7        306.44        295.45        16.01 o                         
   3   0   7         64.85         69.61         6.21 o                         
   4   0   7        267.52        227.49        14.61 o                         
   5   0   7        209.24        205.83        13.63 o                         
   6   0   7        138.41        131.44        13.01 o                         
 -10   1   7        129.72        131.14         9.81 o                         
  -9   1   7        413.54        426.48        34.81 o                         
  -8   1   7         92.13         98.08         6.55 o                         
  -7   1   7        409.02        396.84        24.04 o                         
  -6   1   7         19.52         15.69         1.84 o                         
  -5   1   7        109.74        112.83         9.12 o                         
  -4   1   7         48.31         64.06         5.42 o                         
  -3   1   7        171.38        153.00        12.08 o                         
  -2   1   7        803.50        776.49        59.50 o                         
  -1   1   7        155.96        159.25        12.93 o                         
   0   1   7        622.86        620.84        36.94 o                         
   1   1   7       1104.76       1137.25        70.30 o                         
   2   1   7       1052.49       1101.35        62.61 o                         
   3   1   7        387.34        381.22        24.50 o                         
   4   1   7        521.27        512.00        30.15 o                         
   5   1   7        186.56        182.36        10.08 o                         
   6   1   7         60.72         61.91         7.62 o                         
 -11   2   7         58.35         59.41         7.61 o                         
 -10   2   7         66.05         75.52         5.95 o                         
  -9   2   7         18.28         17.46         2.59 o                         
  -7   2   7          5.19          8.14         1.24 o                         
  -6   2   7         17.57         17.03         1.92 o                         
  -5   2   7        232.13        221.36        13.93 o                         
  -4   2   7        722.62        735.37        49.85 o                         
  -3   2   7        773.98        712.19        44.99 o                         
  -2   2   7       2658.03       2643.23        96.44 o                         
  -1   2   7       1244.16       1328.21        78.90 o                         
   0   2   7       2195.74       2229.65       135.07 o                         
   1   2   7       1384.78       1497.72        86.47 o                         
   2   2   7        796.34        782.77        40.28 o                         
   3   2   7        125.97        133.26         8.77 o                         
   5   2   7         63.60         62.46         5.69 o                         
  -8   3   7         31.69         38.39         3.05 o                         
  -7   3   7        462.77        495.55        31.63 o                         
  -6   3   7       1116.12       1163.21        77.94 o                         
  -5   3   7        511.18        482.59        28.33 o                         
  -4   3   7       3083.91       3136.91       159.31 o                         
  -3   3   7       1776.17       1825.19        98.66 o                         
  -2   3   7       3790.58       4048.49       197.84 o                         
  -1   3   7        489.22        513.40        32.86 o                         
   0   3   7       1507.35       1628.23        93.51 o                         
   1   3   7        369.16        375.80        21.27 o                         
   2   3   7        228.30        242.33        13.00 o                         
   3   3   7         24.36         23.47         2.74 o                         
   4   3   7         15.22         13.58         2.23 o                         
 -11   4   7         21.99         22.73         3.13 o                         
 -10   4   7        156.30        166.46         9.46 o                         
  -9   4   7        107.09        105.28         7.99 o                         
  -8   4   7        429.31        452.96        29.44 o                         
  -7   4   7        865.11        827.18        50.18 o                         
  -6   4   7       1942.30       1954.17       124.92 o                         
  -5   4   7        539.26        503.92        36.88 o                         
  -4   4   7       2035.01       2085.12       108.99 o                         
  -3   4   7        779.74        757.52        41.98 o                         
  -2   4   7        963.46       1003.88        77.66 o                         
  -1   4   7         26.31         18.63         1.89 o                         
   0   4   7         70.82         72.30         5.82 o                         
   3   4   7         36.43         33.86         4.14 o                         
   4   4   7         45.47         42.46         4.52 o                         
 -11   5   7         69.26         72.84         7.08 o                         
 -10   5   7        324.68        336.28        18.60 o                         
  -9   5   7        196.51        206.33        15.95 o                         
  -8   5   7        370.37        364.63        23.71 o                         
  -7   5   7        538.09        542.98        37.16 o                         
  -6   5   7        298.53        327.17        23.52 o                         
  -5   5   7        178.03        172.24         9.48 o                         
  -4   5   7        104.51        102.58         6.61 o                         
  -1   5   7         31.29         34.17         3.52 o                         
   0   5   7         13.95         11.09         1.76 o                         
   1   5   7        265.34        276.94        19.95 o                         
   2   5   7        108.34        115.08         8.76 o                         
   3   5   7        131.81        127.22         9.87 o                         
 -11   6   7         85.42         84.07        10.11 o                         
 -10   6   7        117.03        111.61        10.01 o                         
  -9   6   7         26.79         30.77         3.04 o                         
  -8   6   7         46.62         55.38         4.72 o                         
  -7   6   7         55.96         47.46         4.13 o                         
  -6   6   7         17.51         13.54         1.97 o                         
  -5   6   7          8.49          7.40         1.23 o                         
  -4   6   7         37.55         46.31         4.33 o                         
  -3   6   7        129.21        133.72        10.27 o                         
  -2   6   7         97.25         95.50         7.35 o                         
  -1   6   7        795.20        851.13        48.79 o                         
   0   6   7        441.64        438.95        33.53 o                         
   1   6   7        417.23        419.98        25.45 o                         
   2   6   7        158.97        159.76        10.86 o                         
   3   6   7        157.10        141.48        13.88 o                         
 -10   7   7         11.37          9.40         1.81 o                         
  -9   7   7         18.86         22.89         2.36 o                         
  -7   7   7        284.59        286.10        23.04 o                         
  -6   7   7        104.69        108.91         6.70 o                         
  -5   7   7        312.76        310.82        19.81 o                         
  -4   7   7        795.16        824.49        54.71 o                         
  -3   7   7       1040.53       1097.27        64.26 o                         
  -2   7   7        383.39        356.85        22.70 o                         
  -1   7   7        456.35        486.83        34.54 o                         
   0   7   7        269.08        257.65        18.13 o                         
   1   7   7        162.80        165.80        10.68 o                         
   2   7   7         32.60         33.32         4.25 o                         
 -10   8   7         11.87         10.83         1.99 o                         
  -9   8   7        156.39        158.48        11.42 o                         
  -8   8   7        113.50        114.34         8.73 o                         
  -7   8   7        458.15        445.47        28.41 o                         
  -6   8   7        244.01        245.97        18.59 o                         
  -5   8   7        295.35        280.87        20.14 o                         
  -4   8   7        576.97        583.68        46.42 o                         
  -3   8   7        213.88        223.31        15.84 o                         
  -2   8   7        127.28        123.20         9.33 o                         
  -1   8   7        122.32        120.54         8.14 o                         
   0   8   7         19.34         18.38         2.56 o                         
   1   8   7          8.02          6.52         1.81 o                         
 -10   9   7         80.28         86.97        10.88 o                         
  -9   9   7        124.17        127.43         9.36 o                         
  -8   9   7        150.49        144.36         8.71 o                         
  -7   9   7        336.60        322.11        18.78 o                         
  -6   9   7        151.03        160.54        13.32 o                         
  -5   9   7         97.46         91.11         6.13 o                         
  -4   9   7         99.72        100.56         7.30 o                         
  -3   9   7         12.31         10.11         1.90 o                         
   0   9   7         13.17         10.48         2.24 o                         
  -9  10   7         66.61         68.08         6.65 o                         
  -8  10   7         25.28         21.55         2.78 o                         
  -7  10   7         33.26         31.13         3.51 o                         
  -6  10   7         10.28          9.11         1.53 o                         
  -4  10   7         12.32         11.47         1.87 o                         
  -3  10   7         12.06          8.77         1.72 o                         
  -2  10   7         52.63         56.28         5.08 o                         
  -8  11   7         22.37         24.68         3.51 o                         
  -6  11   7         49.74         49.28         5.37 o                         
  -5  11   7         79.72         80.91         7.03 o                         
  -4  11   7        173.82        176.12        18.89 o                         
   1 -13   8          6.69          6.49         2.11 o                         
   2 -13   8          6.52          8.60         1.93 o                         
   3 -13   8         47.38         41.50         4.50 o                         
   4 -13   8         50.76         54.27         7.23 o                         
  -2 -12   8         14.85         13.82         2.18 o                         
  -1 -12   8         14.34         14.61         2.37 o                         
   0 -12   8        137.65        147.88         8.14 o                         
   1 -12   8         42.83         38.76         3.90 o                         
   2 -12   8        169.58        189.33        11.67 o                         
   3 -12   8        188.68        187.78        10.96 o                         
   5 -12   8         76.35         88.24         7.82 o                         
  -3 -11   8         15.44         14.56         2.49 o                         
  -2 -11   8        190.85        190.17        11.14 o                         
  -1 -11   8        208.21        205.76        18.69 o                         
   0 -11   8        373.40        381.74        22.48 o                         
   1 -11   8        173.36        196.83        14.94 o                         
   2 -11   8        318.04        321.72        27.26 o                         
   3 -11   8        274.57        296.74        20.42 o                         
   4 -11   8         74.06         66.15         8.03 o                         
   5 -11   8         50.87         56.50         5.49 o                         
   6 -11   8         21.00         20.55         3.14 o                         
  -4 -10   8        298.78        283.93        25.30 o                         
  -3 -10   8        269.09        259.67        18.71 o                         
  -2 -10   8        126.26        125.02        10.35 o                         
  -1 -10   8        596.68        594.72        33.54 o                         
   0 -10   8        273.85        276.32        21.31 o                         
   1 -10   8        124.27        139.57        12.65 o                         
   2 -10   8         28.55         31.17         2.60 o                         
   3 -10   8         38.89         33.89         2.54 o                         
   4 -10   8          9.88         10.24         1.33 o                         
   6 -10   8          8.39          6.93         1.59 o                         
  -5  -9   8        217.02        214.84        18.43 o                         
  -4  -9   8        118.09        111.50         7.74 o                         
  -3  -9   8        174.29        176.27        13.11 o                         
  -2  -9   8         82.36         85.77         7.06 o                         
  -1  -9   8         54.90         53.56         3.88 o                         
   0  -9   8         12.32         15.26         1.83 o                         
   2  -9   8         34.68         39.12         3.11 o                         
   3  -9   8         55.65         63.95         6.78 o                         
   4  -9   8         19.01         18.45         2.16 o                         
   5  -9   8         65.84         84.22         7.02 o                         
   6  -9   8         93.44        102.80         8.60 o                         
   7  -9   8        109.50        101.15        13.29 o                         
  -6  -8   8         77.70         72.27         8.53 o                         
  -5  -8   8         15.16         15.40         2.56 o                         
  -4  -8   8        162.81        171.12         8.68 o                         
  -3  -8   8          3.86          4.13         1.10 o                         
  -2  -8   8         29.80         28.63         2.95 o                         
  -1  -8   8         31.72         31.14         3.42 o                         
   0  -8   8         18.04         13.08         1.70 o                         
   1  -8   8        159.72        160.20        12.13 o                         
   2  -8   8        256.93        293.11        24.92 o                         
   3  -8   8        365.68        371.46        22.33 o                         
   4  -8   8        136.07        130.62        13.85 o                         
   5  -8   8        287.64        252.99        23.20 o                         
   6  -8   8        191.82        225.88         9.81 o                         
   7  -8   8         87.19         30.39         6.08 o                         
  -6  -7   8         23.37         21.55         3.09 o                         
  -5  -7   8         54.16         52.22         4.39 o                         
  -4  -7   8         41.44         38.59         3.51 o                         
  -3  -7   8         43.49         46.67         4.57 o                         
  -2  -7   8        158.06        166.08        12.72 o                         
  -1  -7   8        618.32        639.45        46.69 o                         
   0  -7   8        324.34        357.92        26.88 o                         
   1  -7   8        262.39        263.18        18.75 o                         
   2  -7   8        650.31        724.38        32.99 o                         
   3  -7   8        518.77        569.74        31.36 o                         
   4  -7   8         77.55         83.21         5.91 o                         
   5  -7   8        155.51        172.70        14.80 o                         
   6  -7   8         58.93         54.13         6.06 o                         
   7  -7   8         21.03         18.93         2.60 o                         
  -8  -6   8         16.79         15.13         2.84 o                         
  -7  -6   8          8.67          6.20         1.49 o                         
  -6  -6   8        225.35        227.05        19.15 o                         
  -5  -6   8         89.12         90.60         6.04 o                         
  -4  -6   8        346.27        370.84        26.28 o                         
  -3  -6   8        129.32        146.75        11.96 o                         
  -2  -6   8        540.20        541.04        41.83 o                         
  -1  -6   8        888.09        913.43        70.52 o                         
   0  -6   8        156.30        156.23         8.96 o                         
   1  -6   8        295.88        319.47        21.38 o                         
   2  -6   8        108.11        103.45         7.19 o                         
   3  -6   8        173.40        200.42        15.72 o                         
   5  -6   8         29.51         33.38         3.26 o                         
  -8  -5   8        140.92        140.87        13.02 o                         
  -7  -5   8         55.39         64.87         4.85 o                         
  -6  -5   8        295.60        299.93        22.15 o                         
  -5  -5   8        447.72        470.84        29.44 o                         
  -4  -5   8        202.69        199.55        15.61 o                         
  -3  -5   8        625.10        635.40        41.48 o                         
  -2  -5   8          7.49          6.73         1.21 o                         
  -1  -5   8        439.52        441.13        28.89 o                         
   0  -5   8         75.67         66.50         5.02 o                         
   1  -5   8        110.13        105.67         7.40 o                         
   4  -5   8         56.18         60.53         3.98 o                         
   5  -5   8         15.82         21.16         2.79 o                         
   6  -5   8         79.61         74.73         8.47 o                         
   7  -5   8         42.30         42.14         4.81 o                         
  -9  -4   8        242.16        263.78        21.95 o                         
  -8  -4   8         58.74         45.83         5.13 o                         
  -7  -4   8        221.43        228.18        14.03 o                         
  -6  -4   8        174.86        173.08        12.04 o                         
  -5  -4   8        264.20        264.13        16.61 o                         
  -4  -4   8         30.94         28.43         2.45 o                         
  -3  -4   8         73.89         82.31         5.97 o                         
  -2  -4   8        130.23        135.25         9.86 o                         
  -1  -4   8         16.28         15.94         1.68 o                         
   0  -4   8         61.49         59.97         4.64 o                         
   1  -4   8        236.93        239.14         8.69 o                         
   2  -4   8        521.25        551.55        39.03 o                         
   3  -4   8        141.98        152.51        12.39 o                         
   4  -4   8        265.42        269.33        19.59 o                         
   5  -4   8        309.65        299.93        15.99 o                         
   6  -4   8        196.23        190.21        12.07 o                         
   7  -4   8         24.88         23.14         2.95 o                         
  -9  -3   8        120.98        127.88        13.13 o                         
  -8  -3   8         11.61         11.39         2.28 o                         
  -5  -3   8        105.83         92.23         6.42 o                         
  -4  -3   8         54.15         56.02         5.17 o                         
  -3  -3   8        313.71        277.74        20.47 o                         
  -2  -3   8        831.97        813.08        60.51 o                         
  -1  -3   8        672.85        661.49        54.78 o                         
   0  -3   8        923.54        918.62        54.34 o                         
   1  -3   8        723.14        712.12        59.63 o                         
   2  -3   8        919.22       1008.98        64.26 o                         
   3  -3   8        370.11        349.61        21.21 o                         
   4  -3   8        186.95        213.54        15.80 o                         
   5  -3   8         70.79         74.91         4.91 o                         
   6  -3   8         75.77         73.99         6.81 o                         
  -9  -2   8          6.12          6.78         2.14 o                         
  -8  -2   8         19.68         20.96         2.87 o                         
  -7  -2   8         72.51         76.36         4.70 o                         
  -6  -2   8        396.55        423.94        28.60 o                         
  -5  -2   8        336.53        334.23        24.80 o                         
  -4  -2   8        371.06        387.57        25.92 o                         
  -3  -2   8        783.78        777.76        54.03 o                         
  -2  -2   8       2798.96       2922.79        96.35 o                         
  -1  -2   8        227.32        232.77        15.80 o                         
   0  -2   8       1160.26       1153.55        67.53 o                         
   1  -2   8        579.17        537.50        37.66 o                         
   2  -2   8        340.74        372.13        28.75 o                         
   3  -2   8         83.69         87.22         6.80 o                         
   4  -2   8         51.27         55.22         4.45 o                         
   5  -2   8          4.04          3.61         1.13 o                         
 -10  -1   8         40.74         41.43         4.55 o                         
  -9  -1   8         49.22         48.27         5.91 o                         
  -8  -1   8        344.83        370.58        21.74 o                         
  -7  -1   8         32.47         32.14         3.56 o                         
  -6  -1   8       1639.49       1839.85        60.72 o                         
  -5  -1   8        487.79        481.65        35.29 o                         
  -4  -1   8       1481.36       1510.07        91.61 o                         
  -3  -1   8       1323.57       1369.09        79.70 o                         
  -2  -1   8       1842.19       1937.18        66.07 o                         
  -1  -1   8         77.16         83.04        10.02 o                         
   0  -1   8        612.95        571.78        25.02 o                         
   1  -1   8         73.37         65.98         5.09 o                         
   2  -1   8          8.18          6.11         1.37 o                         
   4  -1   8         34.61         35.90         3.40 o                         
   5  -1   8         82.18         86.19         8.72 o                         
   6  -1   8         11.10          9.31         2.01 o                         
 -10   0   8        252.19        258.98        21.83 o                         
  -9   0   8        144.31        164.26        12.28 o                         
  -8   0   8        587.75        610.62        51.58 o                         
  -7   0   8        331.58        355.84        27.66 o                         
  -6   0   8       1820.62       1863.00       110.88 o                         
  -5   0   8        316.74        330.66        27.25 o                         
  -4   0   8         24.09         23.69         2.45 o                         
  -3   0   8        379.61        391.74        23.67 o                         
  -2   0   8        164.87        149.51        12.40 o                         
  -1   0   8        161.69        162.48        13.03 o                         
   0   0   8         13.74         11.57         1.60 o                         
   1   0   8        153.79        160.78        10.31 o                         
   2   0   8        242.17        241.25        14.67 o                         
   3   0   8        115.63        115.49         7.48 o                         
   4   0   8        256.82        259.67        22.03 o                         
   5   0   8        286.66        277.21        24.59 o                         
 -10   1   8        148.67        144.32         9.77 o                         
  -9   1   8        171.35        182.97        15.46 o                         
  -8   1   8        191.58        201.97        13.08 o                         
  -7   1   8         11.13         15.05         2.26 o                         
  -6   1   8         80.07         70.69         4.75 o                         
  -5   1   8         84.62         88.24         7.29 o                         
  -3   1   8        140.38        132.00         9.99 o                         
  -2   1   8          3.64          4.14         0.94 o                         
  -1   1   8        532.56        505.79        31.65 o                         
   0   1   8        213.21        231.71        13.65 o                         
   1   1   8       1125.75       1198.98        36.60 o                         
   2   1   8        499.66        499.49        33.67 o                         
   3   1   8        354.65        338.59        25.46 o                         
   4   1   8        248.01        241.75        15.23 o                         
   5   1   8        141.82        145.74        13.31 o                         
 -10   2   8         50.73         57.17         5.64 o                         
  -8   2   8         54.04         57.13         3.80 o                         
  -7   2   8         34.24         38.19         4.15 o                         
  -5   2   8        185.72        186.03        12.88 o                         
  -4   2   8         84.07         86.02         6.65 o                         
  -3   2   8       1480.59       1420.25        87.74 o                         
  -2   2   8        379.10        408.27        25.09 o                         
  -1   2   8       1334.12       1366.51        91.20 o                         
   0   2   8        652.47        684.19        49.84 o                         
   1   2   8       1023.36       1024.51        56.44 o                         
   2   2   8        193.92        213.27        14.11 o                         
   3   2   8        176.87        163.61        21.32 o                         
   4   2   8         97.36         96.86         9.67 o                         
   5   2   8         33.14         31.83         4.88 o                         
 -11   3   8          6.53          7.92         2.07 o                         
  -9   3   8         48.94         53.97         4.31 o                         
  -8   3   8          4.49          6.32         1.13 o                         
  -7   3   8        454.63        454.78        34.81 o                         
  -6   3   8        295.11        316.37        17.85 o                         
  -5   3   8        365.97        402.51        29.21 o                         
  -4   3   8        831.77        781.57        54.54 o                         
  -3   3   8       1455.79       1495.13       104.92 o                         
  -2   3   8        430.47        438.22        31.26 o                         
  -1   3   8        683.19        694.94        47.83 o                         
   0   3   8        266.78        287.14        17.14 o                         
   1   3   8        301.44        300.44        18.97 o                         
   3   3   8         27.15         24.32         3.42 o                         
 -11   4   8         54.95         59.58         7.33 o                         
 -10   4   8         71.90         76.78         5.93 o                         
  -9   4   8         66.12         68.35         5.15 o                         
  -8   4   8        264.80        276.49        19.44 o                         
  -7   4   8        457.12        452.79        28.24 o                         
  -6   4   8        524.46        516.25        24.81 o                         
  -5   4   8        156.97        158.14         8.72 o                         
  -4   4   8        321.54        313.24        24.25 o                         
  -3   4   8        366.32        362.84        27.42 o                         
  -2   4   8         15.16         17.21         2.11 o                         
  -1   4   8         24.34         22.87         2.84 o                         
   0   4   8         40.00         32.88         3.50 o                         
   1   4   8         26.59         24.65         2.40 o                         
   2   4   8         43.82         40.07         3.47 o                         
   3   4   8         17.64         14.93         2.57 o                         
 -11   5   8        104.04        109.61         9.16 o                         
 -10   5   8        133.45        140.59         8.15 o                         
  -9   5   8         62.65         64.42         4.92 o                         
  -8   5   8         90.95         89.68         7.60 o                         
  -7   5   8        101.34        113.00         7.17 o                         
  -6   5   8          6.70          6.98         1.42 o                         
  -5   5   8         46.05         54.09         4.94 o                         
  -4   5   8          5.30          3.98         1.06 o                         
  -2   5   8         21.52         23.03         2.77 o                         
  -1   5   8          8.10          7.86         1.52 o                         
   0   5   8        245.17        264.26        20.88 o                         
   1   5   8         69.69         77.04         5.71 o                         
   2   5   8        148.80        143.75        11.26 o                         
   3   5   8         79.38         76.40        10.06 o                         
 -10   6   8          5.78          6.98         1.75 o                         
  -9   6   8          6.85          9.54         1.80 o                         
  -7   6   8         10.73          9.69         1.69 o                         
  -6   6   8         42.97         45.69         3.51 o                         
  -5   6   8         28.35         29.16         3.18 o                         
  -4   6   8        165.58        177.33         8.87 o                         
  -3   6   8        168.94        170.45        11.74 o                         
  -2   6   8        340.63        383.78        23.90 o                         
  -1   6   8        376.87        374.04        33.17 o                         
   0   6   8        439.28        434.53        24.49 o                         
   1   6   8        103.08        107.96        10.20 o                         
 -10   7   8         21.78         21.48         3.34 o                         
  -9   7   8         17.06         21.63         2.48 o                         
  -8   7   8        121.75        122.70         8.77 o                         
  -7   7   8        214.49        222.51        11.50 o                         
  -6   7   8        210.41        204.84        18.54 o                         
  -5   7   8        265.54        285.15        21.69 o                         
  -4   7   8        554.87        552.49        44.09 o                         
  -3   7   8        360.59        351.17        26.23 o                         
  -2   7   8        164.14        172.94         9.29 o                         
  -1   7   8        129.85        135.15        10.08 o                         
   0   7   8        152.02        155.03        10.70 o                         
   1   7   8         20.76         23.08         3.23 o                         
  -9   8   8         78.23         73.51         7.62 o                         
  -8   8   8        248.74        252.99        18.68 o                         
  -7   8   8        163.67        155.96        11.26 o                         
  -6   8   8        195.88        174.88        12.77 o                         
  -5   8   8        175.74        175.38        13.43 o                         
  -4   8   8        300.97        296.65        23.09 o                         
  -3   8   8         52.86         53.15         3.90 o                         
  -2   8   8         61.22         66.20         7.32 o                         
  -1   8   8         10.51          9.14         1.52 o                         
  -9   9   8         55.03         48.13         4.96 o                         
  -8   9   8        247.13        238.15        16.35 o                         
  -7   9   8         91.70         87.32         8.18 o                         
  -6   9   8         90.76         91.31         7.57 o                         
  -5   9   8          7.03          6.31         1.54 o                         
  -4   9   8         15.48         18.43         2.14 o                         
  -3   9   8          5.38          6.35         1.58 o                         
  -1   9   8          9.50          8.89         2.07 o                         
  -8  10   8         20.32         16.05         2.59 o                         
  -5  10   8         11.99         11.13         1.95 o                         
  -4  10   8         16.62         14.88         2.33 o                         
  -3  10   8         53.21         54.17         6.95 o                         
   1 -13   9         12.78         12.66         2.53 o                         
   2 -13   9         18.37         18.27         2.81 o                         
   3 -13   9         82.40         74.36         9.53 o                         
  -2 -12   9          7.01          5.94         1.84 o                         
  -1 -12   9         86.45         80.86         6.93 o                         
   0 -12   9        120.59        122.28        12.31 o                         
   1 -12   9         80.55         74.57         7.46 o                         
   2 -12   9        159.89        176.69        12.41 o                         
   3 -12   9        181.15        169.27        14.80 o                         
   4 -12   9        103.09        115.95        13.34 o                         
  -3 -11   9         68.59         61.77         5.89 o                         
  -2 -11   9        226.85        221.52        12.47 o                         
  -1 -11   9        296.01        303.42        17.76 o                         
   0 -11   9        235.22        239.34        18.59 o                         
   1 -11   9        181.68        197.25        14.96 o                         
   2 -11   9        223.58        218.66        16.50 o                         
   4 -11   9         24.37         24.16         2.83 o                         
   5 -11   9         26.84         29.29         4.84 o                         
  -4 -10   9        257.52        242.75        21.43 o                         
  -3 -10   9        198.10        190.76        12.71 o                         
  -2 -10   9         92.58         83.53         7.14 o                         
  -1 -10   9        423.91        442.04        38.03 o                         
   0 -10   9         33.39         32.78         3.00 o                         
   1 -10   9         33.71         41.31         3.66 o                         
   3 -10   9         10.13          7.87         1.40 o                         
   6 -10   9         16.72         16.58         2.35 o                         
  -5  -9   9        243.51        238.02        22.42 o                         
  -4  -9   9         26.41         24.01         2.48 o                         
  -3  -9   9        131.49        135.62        10.75 o                         
  -2  -9   9          3.46          5.00         1.06 o                         
  -1  -9   9         27.57         25.08         2.14 o                         
   0  -9   9         14.74         11.93         1.35 o                         
   1  -9   9         12.46          7.23         1.14 o                         
   3  -9   9         94.87         98.00         7.58 o                         
   4  -9   9         15.45         19.07         2.38 o                         
   5  -9   9         43.69         52.30         4.84 o                         
   6  -9   9         94.18        110.14        13.59 o                         
  -6  -8   9          6.45          6.56         2.04 o                         
  -5  -8   9         17.88         18.73         2.24 o                         
  -4  -8   9          8.96          9.17         1.56 o                         
  -3  -8   9         47.66         48.01         4.32 o                         
  -2  -8   9         45.38         43.37         3.54 o                         
  -1  -8   9         79.31         79.90         6.17 o                         
   0  -8   9        139.65        139.51         8.28 o                         
   1  -8   9        237.36        235.92        13.03 o                         
   2  -8   9        293.94        291.46        23.66 o                         
   3  -8   9        220.62        196.95        18.10 o                         
   4  -8   9         81.88         84.78         7.17 o                         
   5  -8   9        103.10         91.98        19.45 o                         
   6  -8   9         87.12        103.45        10.59 o                         
  -6  -7   9         19.45         14.46         2.04 o                         
  -5  -7   9        211.07        204.49        16.57 o                         
  -4  -7   9        143.35        145.71        11.40 o                         
  -3  -7   9        240.55        235.39        14.66 o                         
  -2  -7   9        668.69        693.81        40.18 o                         
  -1  -7   9        400.66        395.93        29.39 o                         
   0  -7   9        486.65        531.44        35.66 o                         
   1  -7   9        197.51        199.43        15.76 o                         
   2  -7   9        432.51        433.92        23.30 o                         
   3  -7   9         95.51        103.72         7.14 o                         
   4  -7   9         23.43         25.70         3.07 o                         
   5  -7   9         12.52         12.03         1.91 o                         
   6  -7   9         20.19         19.64         2.63 o                         
  -7  -6   9         32.43         27.66         3.21 o                         
  -6  -6   9        493.45        495.19        28.05 o                         
  -5  -6   9        265.86        282.49        19.61 o                         
  -4  -6   9        516.15        547.54        34.00 o                         
  -3  -6   9        303.53        307.86        22.58 o                         
  -2  -6   9       1327.18       1329.57        35.71 o                         
  -1  -6   9        262.23        279.75        21.62 o                         
   0  -6   9        222.23        215.11        12.13 o                         
   1  -6   9         42.85         51.10         4.82 o                         
   2  -6   9         49.61         49.30         3.98 o                         
   5  -6   9         19.97         17.73         2.33 o                         
  -8  -5   9        333.24        316.61        31.28 o                         
  -7  -5   9        112.15        119.84         8.14 o                         
  -6  -5   9        684.72        696.64        39.06 o                         
  -5  -5   9        623.84        619.84        33.64 o                         
  -4  -5   9        411.58        420.04        30.16 o                         
  -3  -5   9        276.61        285.96        17.92 o                         
  -2  -5   9        151.24        147.30        10.33 o                         
  -1  -5   9         37.85         42.32         3.26 o                         
   2  -5   9         14.35         17.91         2.20 o                         
   3  -5   9        124.69        130.95         7.93 o                         
   4  -5   9         29.02         33.45         2.75 o                         
   5  -5   9        138.90        153.13        11.79 o                         
   6  -5   9         61.59         56.22         5.42 o                         
  -9  -4   9        189.37        186.61        17.03 o                         
  -8  -4   9        140.51        131.94        12.23 o                         
  -7  -4   9        279.58        284.29        23.96 o                         
  -6  -4   9        161.48        164.98        10.69 o                         
  -5  -4   9        138.50        138.60        10.93 o                         
  -4  -4   9          3.25          4.99         1.33 o                         
  -2  -4   9         31.00         24.27         2.25 o                         
  -1  -4   9         49.70         50.53         4.18 o                         
   0  -4   9        150.97        156.43        11.51 o                         
   1  -4   9        780.30        843.73        62.18 o                         
   2  -4   9        238.55        228.78        15.91 o                         
   3  -4   9        369.46        415.22        27.05 o                         
   4  -4   9        183.60        177.05         9.97 o                         
   5  -4   9        326.19        330.18        23.83 o                         
   6  -4   9         44.98         43.46         4.04 o                         
  -9  -3   9         59.68         64.36         5.95 o                         
  -8  -3   9          8.53         10.10         1.85 o                         
  -5  -3   9        186.73        212.88        14.95 o                         
  -3  -3   9        717.77        721.57        54.34 o                         
  -2  -3   9        500.72        515.77        39.74 o                         
  -1  -3   9        669.29        748.19        30.60 o                         
   0  -3   9        330.76        343.93        27.74 o                         
   1  -3   9       1095.96       1070.93        77.32 o                         
   2  -3   9        361.32        382.52        31.30 o                         
   3  -3   9        294.56        316.04        21.41 o                         
   4  -3   9         63.23         72.09         5.18 o                         
   5  -3   9        102.78        109.97         9.29 o                         
   6  -3   9         13.49          9.74         1.97 o                         
  -9  -2   9         24.95         25.15         3.29 o                         
  -7  -2   9        184.40        189.95        13.68 o                         
  -6  -2   9        154.89        169.41        13.13 o                         
  -5  -2   9        524.88        544.72        43.97 o                         
  -4  -2   9         82.76         75.19         6.13 o                         
  -3  -2   9       1601.73       1671.17        97.90 o                         
  -2  -2   9       1051.93       1029.48        62.25 o                         
  -1  -2   9        596.22        568.20        45.61 o                         
   0  -2   9        521.78        526.15        36.34 o                         
   1  -2   9        699.82        726.83        57.06 o                         
   2  -2   9        143.50        137.28        10.82 o                         
   3  -2   9         75.81         81.22         5.19 o                         
   4  -2   9         13.41         13.47         1.61 o                         
   5  -2   9         11.68          9.60         1.61 o                         
 -10  -1   9         39.19         40.80         5.08 o                         
  -9  -1   9        132.52        127.31        13.07 o                         
  -8  -1   9        194.49        215.23        12.99 o                         
  -7  -1   9        325.65        337.90        25.87 o                         
  -6  -1   9        913.28        918.29        65.03 o                         
  -5  -1   9        946.21        964.43        75.71 o                         
  -4  -1   9        700.20        688.40        45.57 o                         
  -3  -1   9       1080.36       1110.97        69.03 o                         
  -2  -1   9        237.56        239.18        15.73 o                         
  -1  -1   9        430.73        435.76        36.81 o                         
   0  -1   9         34.74         37.09         3.18 o                         
   1  -1   9         17.85         20.60         2.57 o                         
   4  -1   9         43.48         49.27         3.89 o                         
   5  -1   9         15.21         11.48         1.89 o                         
 -10   0   9        227.12        225.72        24.56 o                         
  -9   0   9        165.98        163.13        12.58 o                         
  -8   0   9        251.96        257.56        16.92 o                         
  -7   0   9        535.38        544.53        32.66 o                         
  -6   0   9        320.78        333.88        22.83 o                         
  -5   0   9         71.17         83.63         6.04 o                         
  -4   0   9          6.64          7.60         1.35 o                         
  -3   0   9        606.91        596.75        44.65 o                         
  -2   0   9        208.54        190.51        12.67 o                         
  -1   0   9         99.32         92.03         6.52 o                         
   0   0   9         54.76         64.06         5.05 o                         
   1   0   9         54.60         52.22         5.03 o                         
   2   0   9         32.36         32.68         2.80 o                         
   3   0   9         88.66         96.68         6.89 o                         
   4   0   9        199.69        205.79        11.75 o                         
   5   0   9         60.78         58.00         5.62 o                         
 -10   1   9         69.69         65.37         6.58 o                         
  -9   1   9        144.04        138.88        11.26 o                         
  -7   1   9         63.47         69.70         4.49 o                         
  -5   1   9         84.32         78.66         5.20 o                         
  -4   1   9        131.62        134.00         8.80 o                         
  -3   1   9         11.23         10.62         1.42 o                         
  -2   1   9        429.46        450.51        36.69 o                         
  -1   1   9          6.97          4.77         0.91 o                         
   0   1   9        462.56        454.56        29.89 o                         
   1   1   9        457.59        475.39        28.59 o                         
   2   1   9         99.75        101.42         8.87 o                         
   3   1   9        119.73        124.13         9.18 o                         
   4   1   9        126.55        131.57        12.52 o                         
  -9   2   9          5.63          3.96         1.02 o                         
  -8   2   9         48.10         50.34         4.42 o                         
  -7   2   9         52.27         61.91         4.57 o                         
  -6   2   9         66.55         73.03         6.49 o                         
  -5   2   9        185.01        184.02        11.29 o                         
  -4   2   9        450.88        453.81        34.26 o                         
  -3   2   9        216.37        220.92        13.05 o                         
  -2   2   9        846.45        825.56        65.43 o                         
  -1   2   9         96.38        107.77         8.69 o                         
   0   2   9        437.59        452.33        31.64 o                         
   1   2   9        209.58        228.62        16.55 o                         
   2   2   9         46.62         38.08         4.62 o                         
   3   2   9         35.02         37.53         3.34 o                         
   4   2   9         33.92         33.59         4.81 o                         
 -10   3   9         90.44         99.60        10.17 o                         
  -9   3   9         33.51         35.18         3.14 o                         
  -8   3   9        196.95        207.33        16.26 o                         
  -7   3   9        467.88        466.33        29.53 o                         
  -6   3   9        251.49        248.45        19.70 o                         
  -5   3   9        359.40        364.43        22.94 o                         
  -4   3   9        720.17        720.28        36.34 o                         
  -3   3   9        158.93        153.40        14.25 o                         
  -2   3   9        343.00        364.37        22.37 o                         
  -1   3   9          7.25          8.96         1.52 o                         
   0   3   9        114.40        112.83         7.05 o                         
 -10   4   9        202.09        213.74        12.83 o                         
  -9   4   9         60.79         57.84         4.78 o                         
  -8   4   9        518.18        535.46        30.65 o                         
  -7   4   9        327.43        305.38        19.64 o                         
  -6   4   9        158.75        175.38         9.99 o                         
  -5   4   9         31.50         26.95         3.11 o                         
  -4   4   9        108.86        118.44         8.85 o                         
  -1   4   9         83.52         81.18         5.28 o                         
   2   4   9         15.89         15.55         2.44 o                         
   3   4   9         53.58         52.63         7.45 o                         
 -10   5   9        203.29        215.03        16.99 o                         
  -9   5   9         12.28         10.44         1.97 o                         
  -8   5   9        152.64        154.63        11.25 o                         
  -7   5   9          9.16         11.14         1.75 o                         
  -6   5   9          4.54          4.67         1.17 o                         
  -4   5   9         49.80         48.93         3.86 o                         
  -3   5   9         25.76         30.02         3.37 o                         
  -2   5   9          8.05          8.05         1.48 o                         
  -1   5   9        145.25        156.63         8.98 o                         
   0   5   9        133.60        148.83        10.32 o                         
   2   5   9         58.92         56.92         5.83 o                         
 -10   6   9         18.87         17.36         2.91 o                         
  -7   6   9         31.91         38.94         3.64 o                         
  -6   6   9         74.84         75.54         6.77 o                         
  -5   6   9        131.39        133.45        10.85 o                         
  -4   6   9        364.94        378.82        32.97 o                         
  -3   6   9        254.74        263.83        18.39 o                         
  -2   6   9        255.15        257.00        16.73 o                         
  -1   6   9        413.40        412.77        24.14 o                         
   0   6   9         94.58         99.49         9.21 o                         
   1   6   9         94.42         89.50         8.61 o                         
 -10   7   9         12.48         10.48         1.87 o                         
  -9   7   9         71.08         69.84         6.80 o                         
  -8   7   9         77.40         78.71         7.95 o                         
  -7   7   9        311.87        310.54        18.11 o                         
  -6   7   9         96.43         99.94         8.27 o                         
  -5   7   9        282.01        268.28        22.88 o                         
  -4   7   9        341.98        333.10        25.25 o                         
  -3   7   9        164.77        173.37        11.98 o                         
  -2   7   9         62.07         63.44         7.25 o                         
  -1   7   9        142.91        150.14         9.34 o                         
   0   7   9         21.50         22.73         3.16 o                         
  -9   8   9        155.49        162.04        16.11 o                         
  -8   8   9        137.41        139.32         9.00 o                         
  -7   8   9        245.21        236.04        11.80 o                         
  -6   8   9         95.59         93.63         7.28 o                         
  -5   8   9        236.34        229.88        16.88 o                         
  -4   8   9        122.91        121.81        10.48 o                         
  -3   8   9         33.72         38.64         3.29 o                         
  -2   8   9          6.95          6.23         1.87 o                         
  -1   8   9          6.09          6.19         1.87 o                         
  -9   9   9         85.85         78.33        10.68 o                         
  -8   9   9         97.88         97.29         8.87 o                         
  -7   9   9         80.42         72.96         7.93 o                         
  -6   9   9          4.82          6.26         1.46 o                         
  -5   9   9          9.26          6.99         1.61 o                         
  -6  10   9         10.94          9.01         2.12 o                         
  -1 -12  10        182.49        161.83        13.99 o                         
   0 -12  10        153.62        156.66        15.78 o                         
   1 -12  10        122.07        113.03        12.03 o                         
   2 -12  10        213.07        208.76        24.05 o                         
   3 -12  10        131.20        117.39        13.68 o                         
  -3 -11  10        107.04         98.50         9.24 o                         
  -2 -11  10        357.42        349.86        38.24 o                         
  -1 -11  10        275.14        258.90        17.52 o                         
   0 -11  10        215.75        212.41        13.88 o                         
   1 -11  10        137.57        146.78         8.27 o                         
   2 -11  10        144.62        140.14         8.96 o                         
   3 -11  10          9.62         11.64         1.89 o                         
   4 -11  10         13.48         11.05         1.95 o                         
  -4 -10  10        284.99        270.61        28.13 o                         
  -3 -10  10         99.89         92.95         8.98 o                         
  -2 -10  10        172.19        161.29        10.84 o                         
  -1 -10  10        177.45        184.71        17.67 o                         
   0 -10  10         13.77         11.77         2.06 o                         
   5 -10  10         38.24         41.26         5.12 o                         
  -5  -9  10        160.63        147.88        15.13 o                         
  -4  -9  10         39.26         37.53         3.54 o                         
  -3  -9  10         58.68         57.84         6.74 o                         
  -2  -9  10          4.10          4.85         1.24 o                         
  -1  -9  10          7.90          7.43         1.27 o                         
   0  -9  10          9.71          6.95         1.21 o                         
   1  -9  10         37.06         45.56         4.01 o                         
   2  -9  10        130.02        109.11        10.87 o                         
   3  -9  10        202.37        224.19        17.03 o                         
   4  -9  10         44.42         48.61         3.60 o                         
   5  -9  10        139.09        151.75        13.55 o                         
  -3  -8  10        189.37        184.60        11.09 o                         
  -2  -8  10         99.19         92.93         8.05 o                         
  -1  -8  10        512.03        518.50        41.80 o                         
   0  -8  10        215.97        216.72        15.25 o                         
   1  -8  10        555.72        568.97        45.38 o                         
   2  -8  10        431.11        412.88        40.18 o                         
   3  -8  10        270.76        238.35        26.65 o                         
   4  -8  10         88.90         97.29         8.16 o                         
   5  -8  10        133.42        151.29        12.84 o                         
  -7  -7  10         37.09         36.17         3.89 o                         
  -6  -7  10         39.02         33.01         3.46 o                         
  -5  -7  10        340.67        333.64        20.19 o                         
  -4  -7  10        162.15        162.24         8.62 o                         
  -3  -7  10        651.12        674.01        60.09 o                         
  -2  -7  10        509.26        536.63        33.04 o                         
  -1  -7  10       1016.45       1001.09        66.29 o                         
   0  -7  10        399.27        443.89        29.20 o                         
   1  -7  10        476.78        465.58        22.17 o                         
   2  -7  10        393.49        420.64        32.49 o                         
   3  -7  10         77.64         79.04         5.28 o                         
   4  -7  10         11.70         13.43         2.11 o                         
   5  -7  10         35.75         34.12         3.89 o                         
  -7  -6  10        176.91        171.26        13.34 o                         
  -6  -6  10        497.81        494.12        32.06 o                         
  -5  -6  10        399.63        420.42        22.82 o                         
  -4  -6  10        570.16        581.68        31.49 o                         
  -3  -6  10        976.03        991.46        62.94 o                         
  -2  -6  10        733.98        732.18        41.63 o                         
  -1  -6  10        552.94        571.65        39.80 o                         
   0  -6  10        162.41        167.88        13.24 o                         
   1  -6  10         65.86         70.58         4.81 o                         
   2  -6  10         58.72         58.82         4.06 o                         
   3  -6  10         13.35         16.36         2.61 o                         
   4  -6  10          7.51          9.31         1.62 o                         
  -8  -5  10        216.14        203.19        25.59 o                         
  -7  -5  10        264.52        263.35        15.94 o                         
  -6  -5  10        704.92        685.31        66.76 o                         
  -5  -5  10        494.17        513.16        41.64 o                         
  -4  -5  10        242.55        233.26        14.63 o                         
  -3  -5  10        448.91        469.16        36.05 o                         
  -2  -5  10         15.28         13.74         1.95 o                         
  -1  -5  10        104.49        114.34         9.36 o                         
   1  -5  10          7.07          7.07         1.38 o                         
   2  -5  10         49.27         53.62         4.43 o                         
   3  -5  10         49.02         52.51         4.29 o                         
   4  -5  10        114.05        125.08        10.21 o                         
   5  -5  10         67.71         68.32         6.61 o                         
  -8  -4  10         49.76         45.80         4.45 o                         
  -7  -4  10        268.23        284.34        16.56 o                         
  -6  -4  10         32.65         30.86         3.14 o                         
  -5  -4  10         95.59        105.31         7.14 o                         
  -4  -4  10         36.41         38.86         4.20 o                         
  -3  -4  10          9.10          7.00         1.32 o                         
  -2  -4  10        243.05        255.93        15.97 o                         
  -1  -4  10         46.44         53.15         8.19 o                         
   0  -4  10        247.67        252.95        16.34 o                         
   1  -4  10        512.10        530.02        41.15 o                         
   2  -4  10        237.87        254.78        17.94 o                         
   3  -4  10        133.04        142.50         9.65 o                         
   4  -4  10        241.29        246.90        17.70 o                         
   5  -4  10         74.59         76.59         8.20 o                         
  -9  -3  10         52.82         52.22         4.91 o                         
  -8  -3  10         12.64         10.67         1.94 o                         
  -6  -3  10        119.51        121.90         8.33 o                         
  -5  -3  10         68.01         64.62         5.46 o                         
  -4  -3  10        252.58        260.84        18.11 o                         
  -3  -3  10        463.90        463.50        35.31 o                         
  -2  -3  10        535.03        558.74        45.04 o                         
  -1  -3  10        401.35        422.23        33.87 o                         
   0  -3  10        484.07        492.81        30.83 o                         
   1  -3  10        521.19        538.43        42.16 o                         
   2  -3  10        218.25        235.10        16.86 o                         
   3  -3  10         81.56         86.59         7.15 o                         
   4  -3  10         96.90        108.24         7.13 o                         
   5  -3  10         15.44         12.95         2.13 o                         
  -9  -2  10         22.89         24.97         4.20 o                         
  -8  -2  10         65.72         58.00         5.01 o                         
  -7  -2  10        241.01        254.95        15.85 o                         
  -6  -2  10        544.63        546.54        36.03 o                         
  -5  -2  10        273.66        287.05        22.08 o                         
  -4  -2  10        740.22        758.55        52.11 o                         
  -3  -2  10       1430.89       1419.14        87.10 o                         
  -2  -2  10        983.09        988.18        64.94 o                         
  -1  -2  10        177.81        193.84        12.59 o                         
   0  -2  10        455.88        495.79        34.20 o                         
   1  -2  10        161.69        158.24        12.25 o                         
   2  -2  10         53.45         66.65         5.07 o                         
   3  -2  10          5.91          5.06         1.25 o                         
   4  -2  10         12.08         12.28         1.79 o                         
 -10  -1  10        124.82        127.61        13.48 o                         
  -9  -1  10        197.18        201.71        17.06 o                         
  -8  -1  10        372.24        391.90        33.53 o                         
  -7  -1  10        447.75        455.75        38.62 o                         
  -6  -1  10       1371.16       1392.45        90.87 o                         
  -5  -1  10        382.00        401.86        29.56 o                         
  -4  -1  10        700.61        729.14        49.50 o                         
  -3  -1  10        128.31        142.05         8.74 o                         
  -2  -1  10        197.11        199.36        12.81 o                         
   0  -1  10         25.43         28.11         3.35 o                         
   1  -1  10         22.32         20.09         2.48 o                         
   3  -1  10         18.23         20.56         2.48 o                         
   4  -1  10         17.43         17.90         2.18 o                         
 -10   0  10        256.57        258.12        27.69 o                         
  -9   0  10        117.22        105.97        11.35 o                         
  -8   0  10        331.95        319.18        25.91 o                         
  -7   0  10        194.54        205.22        15.68 o                         
  -6   0  10        188.63        180.12        12.03 o                         
  -4   0  10         43.20         43.97         4.56 o                         
  -3   0  10         15.74         12.82         1.90 o                         
  -1   0  10        140.84        137.09        11.25 o                         
   0   0  10         46.01         44.95         4.52 o                         
   1   0  10        147.23        141.38        11.61 o                         
   2   0  10         48.64         53.50         4.68 o                         
   3   0  10        127.88        132.67         9.77 o                         
   4   0  10         68.05         66.79         6.56 o                         
 -10   1  10         80.97         79.93         7.44 o                         
  -9   1  10         59.37         59.58         7.21 o                         
  -8   1  10          4.99          4.70         1.11 o                         
  -7   1  10          3.17          5.12         1.22 o                         
  -6   1  10         10.27         13.33         2.35 o                         
  -5   1  10         34.39         30.09         3.42 o                         
  -4   1  10        155.26        162.51        14.12 o                         
  -3   1  10        663.72        661.49        39.44 o                         
  -2   1  10         66.95         67.09         6.53 o                         
  -1   1  10        547.66        567.57        38.89 o                         
   0   1  10        360.73        367.24        23.85 o                         
   1   1  10        302.98        300.76        24.18 o                         
   2   1  10         40.61         39.64         3.45 o                         
   3   1  10        107.60        117.94        10.55 o                         
   4   1  10         23.38         17.86         3.29 o                         
  -9   2  10         21.16         24.45         3.28 o                         
  -8   2  10        135.15        145.48         8.81 o                         
  -7   2  10        217.35        227.21        16.21 o                         
  -6   2  10        337.46        355.59        21.60 o                         
  -5   2  10        575.73        601.86        41.82 o                         
  -4   2  10        473.83        478.42        31.37 o                         
  -3   2  10       1472.13       1524.24        52.86 o                         
  -2   2  10        140.28        148.27        11.08 o                         
  -1   2  10        474.45        489.37        28.89 o                         
   0   2  10        191.96        206.33        14.91 o                         
   1   2  10        121.56        113.74        10.13 o                         
   3   2  10         19.47         19.91         3.07 o                         
 -10   3  10         65.70         59.78         5.77 o                         
  -9   3  10        168.96        191.58        13.93 o                         
  -8   3  10        352.13        351.37        26.94 o                         
  -7   3  10        688.84        712.12        57.27 o                         
  -6   3  10        506.86        518.32        31.44 o                         
  -5   3  10        769.45        796.53        45.39 o                         
  -4   3  10        358.47        337.36        23.74 o                         
  -3   3  10        514.73        526.76        34.88 o                         
  -2   3  10         24.27         23.74         2.99 o                         
  -1   3  10         82.53         80.60         5.38 o                         
   2   3  10          7.93          7.30         1.55 o                         
 -10   4  10        126.17        127.37        12.47 o                         
  -9   4  10        293.91        304.16        17.59 o                         
  -8   4  10        466.41        463.67        35.38 o                         
  -7   4  10        311.07        322.39        23.01 o                         
  -6   4  10        148.65        156.90         9.18 o                         
  -5   4  10        114.33        129.03         7.33 o                         
  -4   4  10         38.08         39.21         3.35 o                         
  -3   4  10         44.12         47.64         3.84 o                         
  -2   4  10         17.01         14.85         1.93 o                         
   0   4  10         14.48         12.69         2.09 o                         
   1   4  10         11.16         11.77         2.03 o                         
   2   4  10         60.96         62.57         9.44 o                         
 -10   5  10         72.15         74.06         6.70 o                         
  -9   5  10        105.21        110.76        10.11 o                         
  -8   5  10         73.56         77.36         5.93 o                         
  -7   5  10         45.39         50.19         3.64 o                         
  -6   5  10         10.64          7.57         1.61 o                         
  -4   5  10         73.43         81.61         6.87 o                         
  -3   5  10         13.60         14.60         2.27 o                         
  -2   5  10         89.25         98.53         7.73 o                         
  -1   5  10        148.20        158.18        12.86 o                         
   0   5  10        222.50        216.84        13.48 o                         
   1   5  10         75.57         72.96         6.56 o                         
  -9   6  10          5.22          4.61         1.43 o                         
  -8   6  10         39.90         49.13         6.04 o                         
  -7   6  10         15.87         13.53         2.32 o                         
  -6   6  10        133.77        139.54        10.49 o                         
  -5   6  10        148.97        144.71        11.33 o                         
  -4   6  10        307.52        312.57        23.65 o                         
  -3   6  10        141.12        137.15        10.65 o                         
  -2   6  10        223.04        224.75        15.61 o                         
  -1   6  10        139.16        137.12         8.15 o                         
   0   6  10         75.46         67.91         5.93 o                         
  -9   7  10         15.10         12.17         2.21 o                         
  -8   7  10        198.26        188.37        12.30 o                         
  -7   7  10         96.10         95.47         9.33 o                         
  -6   7  10        132.55        125.38         8.72 o                         
  -5   7  10        199.55        185.08        15.91 o                         
  -4   7  10        225.24        220.24        15.85 o                         
  -3   7  10         73.24         73.35         5.52 o                         
  -2   7  10         87.27         91.57         9.32 o                         
  -1   7  10         43.19         45.15         5.30 o                         
  -9   8  10        110.60        108.52        10.06 o                         
  -8   8  10        226.97        215.70        21.06 o                         
  -7   8  10         96.14         83.48         7.87 o                         
  -6   8  10        127.61        120.63         9.05 o                         
  -5   8  10        110.45        107.77         9.28 o                         
  -4   8  10         48.11         51.35         4.83 o                         
   0 -12  11        141.77        142.05        13.30 o                         
   1 -12  11        162.97        154.83        13.15 o                         
  -2 -11  11        293.44        295.13        31.95 o                         
  -1 -11  11        197.72        180.56        15.32 o                         
   0 -11  11        148.83        145.52        13.36 o                         
   1 -11  11        115.68        116.87        11.22 o                         
   2 -11  11         47.71         48.95         5.02 o                         
   3 -11  11          5.99          7.30         1.95 o                         
  -4 -10  11        148.78        135.15        11.73 o                         
  -3 -10  11         79.60         76.80         6.82 o                         
  -2 -10  11        151.26        148.34         9.16 o                         
  -1 -10  11         77.31         84.66         7.24 o                         
   1 -10  11          3.01          3.30         1.06 o                         
   4 -10  11         30.65         31.25         4.44 o                         
  -5  -9  11        112.43        112.63         9.57 o                         
  -4  -9  11          8.33          6.25         1.69 o                         
  -3  -9  11         26.16         28.21         2.77 o                         
  -1  -9  11         20.53         20.37         2.14 o                         
   0  -9  11         54.03         52.34         5.05 o                         
   1  -9  11         87.73         84.14         7.02 o                         
   2  -9  11        306.48        316.37        28.08 o                         
   3  -9  11        125.06        144.36        11.96 o                         
   4  -9  11        133.77        130.83        17.35 o                         
  -6  -8  11         12.62         10.72         2.24 o                         
  -4  -8  11         54.57         46.16         5.62 o                         
  -3  -8  11        187.00        192.50        15.85 o                         
  -2  -8  11        250.92        226.12        18.23 o                         
  -1  -8  11        362.66        367.45        23.18 o                         
   0  -8  11        341.56        329.50        17.97 o                         
   1  -8  11        451.59        419.27        36.11 o                         
   2  -8  11        476.49        446.49        41.56 o                         
   3  -8  11        128.95        106.66        23.21 o                         
   4  -8  11        158.99        187.30        22.19 o                         
   5  -8  11         60.54         64.34         8.67 o                         
  -6  -7  11         92.62         82.10         8.07 o                         
  -5  -7  11        275.82        261.31        18.08 o                         
  -4  -7  11        208.07        214.88        17.22 o                         
  -3  -7  11        520.64        526.82        32.25 o                         
  -2  -7  11        723.09        710.40        58.77 o                         
  -1  -7  11        584.78        547.85        46.16 o                         
   0  -7  11        419.31        453.36        38.00 o                         
   1  -7  11        326.65        307.91        26.25 o                         
   2  -7  11        272.40        278.14        21.11 o                         
   3  -7  11          8.78          8.74         1.61 o                         
   4  -7  11         56.74         53.99         6.31 o                         
   5  -7  11          4.65          4.00         1.17 o                         
  -7  -6  11        234.60        222.39        21.35 o                         
  -6  -6  11        453.91        460.68        24.29 o                         
  -5  -6  11        347.43        327.65        17.53 o                         
  -4  -6  11        681.98        694.66        39.78 o                         
  -3  -6  11        491.62        482.88        40.46 o                         
  -2  -6  11        682.52        694.66        40.55 o                         
  -1  -6  11        139.14        142.21         9.48 o                         
   0  -6  11         85.84         90.80         5.97 o                         
   1  -6  11         24.09         26.76         2.48 o                         
   2  -6  11         45.67         47.76         4.14 o                         
   3  -6  11         12.97         14.30         2.16 o                         
   5  -6  11         30.12         28.02         4.11 o                         
  -8  -5  11        189.88        191.17        17.32 o                         
  -7  -5  11        219.06        208.22        12.28 o                         
  -6  -5  11        476.94        482.41        29.80 o                         
  -5  -5  11        143.87        147.72         8.68 o                         
  -4  -5  11        273.13        291.65        18.19 o                         
  -3  -5  11          6.19          8.20         1.39 o                         
  -2  -5  11         37.56         38.06         3.68 o                         
   0  -5  11         44.46         47.09         3.42 o                         
   1  -5  11        104.52         96.79         7.69 o                         
   2  -5  11         73.11         77.69         6.27 o                         
   3  -5  11        159.61        170.87        13.01 o                         
   4  -5  11         60.56         61.77         6.69 o                         
   5  -5  11        107.76        104.95        11.73 o                         
  -8  -4  11         43.79         40.99         4.52 o                         
  -7  -4  11         92.28         98.88         7.34 o                         
  -6  -4  11          3.68          4.22         1.28 o                         
  -5  -4  11          5.11          4.38         1.38 o                         
  -3  -4  11        344.95        344.48        26.72 o                         
  -2  -4  11        193.92        192.32        13.69 o                         
  -1  -4  11        225.71        229.63        18.90 o                         
   0  -4  11        552.02        558.42        35.73 o                         
   1  -4  11        471.39        487.36        31.01 o                         
   2  -4  11        159.76        155.69        14.22 o                         
   3  -4  11        213.93        233.87        14.00 o                         
   4  -4  11         88.26         88.90         8.05 o                         
  -8  -3  11         12.58         13.03         2.18 o                         
  -7  -3  11         14.93         13.23         2.15 o                         
  -6  -3  11        135.26        125.50         8.90 o                         
  -5  -3  11        372.55        398.49        23.56 o                         
  -4  -3  11        135.34        124.24         7.93 o                         
  -3  -3  11       1343.84       1415.51        80.34 o                         
  -2  -3  11        517.92        529.34        42.30 o                         
  -1  -3  11        681.62        706.34        52.56 o                         
   0  -3  11        677.72        713.97        36.47 o                         
   1  -3  11        406.57        418.94        22.46 o                         
   2  -3  11        128.13        127.40         9.57 o                         
   3  -3  11         88.35         96.94         6.77 o                         
   4  -3  11         14.58         13.53         2.18 o                         
  -9  -2  11         70.50         67.86         6.77 o                         
  -8  -2  11         94.61         92.98         9.55 o                         
  -7  -2  11        574.75        584.58        47.55 o                         
  -6  -2  11        383.16        400.79        34.93 o                         
  -5  -2  11       1022.10       1015.02        73.49 o                         
  -4  -2  11        714.46        728.56        41.68 o                         
  -3  -2  11       2184.49       2226.74       103.80 o                         
  -2  -2  11        333.12        343.09        29.00 o                         
  -1  -2  11        332.60        327.22        26.09 o                         
   0  -2  11        251.37        245.93        15.61 o                         
   1  -2  11         40.49         48.80         4.67 o                         
   4  -2  11          9.92          7.75         1.97 o                         
  -9  -1  11        283.25        251.33        23.63 o                         
  -8  -1  11        263.96        272.86        19.94 o                         
  -7  -1  11        756.02        735.15        43.31 o                         
  -6  -1  11        595.80        621.58        34.69 o                         
  -5  -1  11        525.79        532.74        38.54 o                         
  -4  -1  11        142.88        154.86        12.99 o                         
  -3  -1  11        284.48        291.37        23.48 o                         
  -2  -1  11          4.85          5.68         1.18 o                         
  -1  -1  11         18.40         21.84         2.51 o                         
   0  -1  11         20.41         18.16         2.35 o                         
   1  -1  11         44.58         45.72         4.23 o                         
   2  -1  11         17.71         20.86         2.38 o                         
   3  -1  11         40.43         42.75         4.58 o                         
   4  -1  11         84.32         84.88        10.33 o                         
  -9   0  11        134.92        130.34         9.38 o                         
  -8   0  11        162.45        168.99        12.63 o                         
  -7   0  11        220.61        216.84        13.52 o                         
  -6   0  11         42.66         53.72         4.33 o                         
  -5   0  11         20.07         15.92         2.23 o                         
  -3   0  11          3.14          3.93         1.20 o                         
  -2   0  11        254.40        256.49        19.33 o                         
  -1   0  11         51.18         59.00         4.67 o                         
   1   0  11        207.44        213.07        16.09 o                         
   2   0  11        143.52        141.67        10.64 o                         
   3   0  11        112.23        115.69        11.46 o                         
 -10   1  11         25.91         21.63         3.24 o                         
  -9   1  11         52.13         57.53         5.76 o                         
  -8   1  11          6.29          7.00         1.66 o                         
  -6   1  11         55.69         55.14         4.67 o                         
  -5   1  11        106.81        117.19         7.13 o                         
  -4   1  11        610.10        605.01        38.97 o                         
  -3   1  11        279.55        278.77        20.64 o                         
  -2   1  11        638.48        654.56        44.09 o                         
  -1   1  11        388.28        401.06        25.72 o                         
   0   1  11        621.84        629.68        38.68 o                         
   1   1  11        172.64        179.66        12.91 o                         
   2   1  11        116.37        128.15         8.51 o                         
   3   1  11         54.05         51.10         6.73 o                         
 -10   2  11         45.01         49.77         6.12 o                         
  -9   2  11         20.55         18.35         2.48 o                         
  -8   2  11        265.11        273.65        17.35 o                         
  -7   2  11        251.67        268.98        15.32 o                         
  -6   2  11        342.66        347.51        27.98 o                         
  -5   2  11        627.88        647.94        37.19 o                         
  -4   2  11       1015.69       1045.77        57.89 o                         
  -3   2  11        573.69        587.18        35.99 o                         
  -2   2  11        510.41        502.48        34.07 o                         
  -1   2  11        241.08        240.59        14.07 o                         
   0   2  11        267.44        262.18        23.09 o                         
   1   2  11         24.01         20.90         2.51 o                         
   2   2  11         21.04         22.94         3.00 o                         
 -10   3  11        112.70        124.99         9.93 o                         
  -9   3  11        137.20        134.47         7.73 o                         
  -8   3  11        482.00        482.71        28.28 o                         
  -7   3  11        598.93        609.16        48.54 o                         
  -6   3  11        423.78        425.98        33.47 o                         
  -5   3  11        493.22        497.16        38.60 o                         
  -4   3  11        420.87        415.66        31.86 o                         
  -3   3  11        126.88        135.68        10.07 o                         
  -2   3  11        104.87        110.62         8.02 o                         
  -1   3  11          8.87         10.50         1.66 o                         
   0   3  11         11.82         13.26         2.39 o                         
 -10   4  11        166.68        180.63        13.92 o                         
  -9   4  11        194.24        191.87        11.19 o                         
  -8   4  11        355.61        357.06        26.39 o                         
  -7   4  11        143.73        143.14        11.33 o                         
  -6   4  11        113.31        131.51         8.68 o                         
  -5   4  11         50.98         49.59         4.22 o                         
  -4   4  11         70.83         73.53         5.25 o                         
  -1   4  11         20.95         21.15         2.82 o                         
   1   4  11         62.60         67.03         8.46 o                         
  -9   5  11         26.94         22.40         3.41 o                         
  -8   5  11         50.61         53.11         4.56 o                         
  -6   5  11          4.98          4.78         1.61 o                         
  -5   5  11         65.84         65.74         5.23 o                         
  -4   5  11         67.50         67.71         5.15 o                         
  -3   5  11         85.04         88.07         7.38 o                         
  -2   5  11        111.49        117.48        11.02 o                         
  -1   5  11        218.09        202.35        13.97 o                         
   0   5  11         88.99         85.25        10.55 o                         
  -9   6  11         23.77         23.43         3.43 o                         
  -8   6  11         39.40         40.13         4.44 o                         
  -7   6  11        110.90        106.16         9.93 o                         
  -6   6  11         83.82         80.82         8.40 o                         
  -5   6  11        290.20        269.60        19.11 o                         
  -4   6  11        157.10        155.86        10.02 o                         
  -3   6  11        142.54        135.68        11.19 o                         
  -2   6  11        120.32        119.69        11.83 o                         
  -1   6  11        103.15         95.81         9.72 o                         
  -8   7  11        147.44        147.59        15.47 o                         
  -7   7  11        198.79        191.02        15.61 o                         
  -6   7  11        100.41         92.00         7.78 o                         
  -5   7  11        314.21        288.77        17.14 o                         
  -4   7  11        104.48         98.74        10.13 o                         
  -3   7  11         83.43         85.87         7.19 o                         
  -7   8  11        116.30        111.24         8.81 o                         
  -6   8  11         44.19         39.36         4.23 o                         
  -5   8  11         76.29         69.64         8.73 o                         
  -1 -11  12         76.99         69.21         8.62 o                         
   0 -11  12         83.63         85.01        10.88 o                         
   1 -11  12         40.09         42.26         4.85 o                         
  -3 -10  12         32.14         29.16         3.35 o                         
  -2 -10  12         97.90         94.69         7.45 o                         
  -1 -10  12          9.32         11.71         1.98 o                         
   2 -10  12         11.16         10.78         2.14 o                         
   3 -10  12         21.46         19.26         2.92 o                         
  -2  -9  12         22.86         21.70         2.42 o                         
  -1  -9  12         61.13         58.67         4.37 o                         
   0  -9  12         64.25         58.71         4.55 o                         
   1  -9  12        189.78        201.90        15.93 o                         
   2  -9  12        217.95        214.01        18.59 o                         
   3  -9  12        114.28        129.34        12.90 o                         
  -5  -8  12          8.34          7.59         1.78 o                         
  -4  -8  12         55.26         47.70         4.34 o                         
  -3  -8  12        177.53        172.52        11.88 o                         
  -2  -8  12        205.34        190.98        13.20 o                         
  -1  -8  12        296.69        296.05        17.08 o                         
   0  -8  12        250.33        221.95        15.83 o                         
   1  -8  12        419.73        392.43        32.71 o                         
   2  -8  12        232.21        242.71        17.05 o                         
   3  -8  12        112.86        126.40        13.54 o                         
  -6  -7  12         58.79         47.50         4.28 o                         
  -5  -7  12        214.80        222.15        13.08 o                         
  -4  -7  12        154.77        155.09        10.63 o                         
  -3  -7  12        492.92        479.01        29.69 o                         
  -2  -7  12        462.44        446.21        37.76 o                         
  -1  -7  12        403.14        397.48        30.84 o                         
   0  -7  12        229.39        220.60        17.85 o                         
   1  -7  12        224.55        213.70        11.81 o                         
   2  -7  12         51.06         54.39         3.67 o                         
   3  -7  12         21.88         21.28         3.01 o                         
   4  -7  12          5.44          3.99         1.26 o                         
  -7  -6  12        273.52        269.11        22.70 o                         
  -6  -6  12        207.32        203.73        11.88 o                         
  -5  -6  12        266.50        256.02        18.54 o                         
  -4  -6  12        338.43        345.77        26.77 o                         
  -3  -6  12        344.77        327.31        16.65 o                         
  -2  -6  12        211.74        217.71        12.40 o                         
  -1  -6  12         57.27         56.82         4.64 o                         
   0  -6  12         22.55         23.76         2.83 o                         
   1  -6  12         10.80          8.59         1.47 o                         
   2  -6  12          5.71          5.43         1.32 o                         
   3  -6  12          4.90          5.09         1.24 o                         
   4  -6  12         49.52         48.74         6.58 o                         
  -7  -5  12        144.77        138.38        11.84 o                         
  -6  -5  12        145.10        143.59        11.77 o                         
  -5  -5  12         65.70         70.13         6.05 o                         
  -4  -5  12         33.23         31.89         3.42 o                         
  -3  -5  12          5.98          6.36         1.29 o                         
  -1  -5  12         27.09         21.82         2.26 o                         
   0  -5  12        116.07        118.93         8.52 o                         
   1  -5  12        108.82        101.21         8.02 o                         
   2  -5  12        215.45        211.52        16.70 o                         
   3  -5  12         78.17         75.75         7.83 o                         
   4  -5  12        145.82        147.46        18.42 o                         
  -8  -4  12          9.12          8.03         1.90 o                         
  -7  -4  12         17.13         17.44         2.34 o                         
  -6  -4  12         12.23         11.87         2.18 o                         
  -4  -4  12        135.28        136.37        10.53 o                         
  -3  -4  12        160.38        145.97        12.29 o                         
  -2  -4  12        191.97        193.21        14.17 o                         
  -1  -4  12        249.31        243.54        19.00 o                         
   0  -4  12        557.20        549.92        39.22 o                         
   1  -4  12        281.95        278.72        24.21 o                         
   2  -4  12        291.21        302.39        23.41 o                         
   3  -4  12         94.10         97.66         9.36 o                         
  -8  -3  12         19.38         17.01         2.46 o                         
  -7  -3  12         31.55         29.02         4.19 o                         
  -6  -3  12        243.15        231.63        17.92 o                         
  -5  -3  12         66.02         67.46         5.47 o                         
  -4  -3  12        565.45        550.11        46.88 o                         
  -3  -3  12        624.55        601.79        37.75 o                         
  -2  -3  12        568.55        552.24        36.10 o                         
  -1  -3  12        594.11        591.07        51.52 o                         
   0  -3  12        566.36        578.78        39.78 o                         
   1  -3  12        157.31        164.26        13.55 o                         
   2  -3  12        158.48        162.96        11.34 o                         
   3  -3  12         17.37         17.86         2.68 o                         
  -9  -2  12         75.91         69.66         9.60 o                         
  -8  -2  12        134.07        124.07         9.27 o                         
  -7  -2  12        413.75        424.88        31.66 o                         
  -6  -2  12        470.93        452.50        39.85 o                         
  -5  -2  12        305.48        305.38        25.44 o                         
  -4  -2  12       1088.84       1113.20        67.85 o                         
  -3  -2  12        523.23        515.64        31.72 o                         
  -2  -2  12        187.69        186.54        13.23 o                         
  -1  -2  12        108.80        104.68         9.69 o                         
   0  -2  12        127.26        136.24        12.84 o                         
   2  -2  12          5.94          5.56         1.43 o                         
   3  -2  12         13.96         12.96         2.14 o                         
  -9  -1  12        175.72        165.39        19.17 o                         
  -8  -1  12        163.88        160.85         9.26 o                         
  -7  -1  12        322.13        314.33        18.69 o                         
  -6  -1  12        333.47        337.31        19.17 o                         
  -5  -1  12         22.80         23.28         2.43 o                         
  -4  -1  12        213.20        209.03        18.18 o                         
  -2  -1  12         34.01         36.52         3.46 o                         
  -1  -1  12         11.35         10.75         1.56 o                         
   0  -1  12         18.18         13.95         1.89 o                         
   1  -1  12         64.87         69.19         7.83 o                         
   2  -1  12         20.08         19.22         2.26 o                         
   3  -1  12        110.61        112.00        11.50 o                         
  -9   0  12         56.19         47.29         4.51 o                         
  -8   0  12        103.12        102.20         9.90 o                         
  -7   0  12         33.98         35.02         3.64 o                         
  -6   0  12         32.36         29.29         3.72 o                         
  -5   0  12         26.78         26.07         2.65 o                         
  -3   0  12        204.35        208.30        16.61 o                         
  -2   0  12         65.42         68.77         5.92 o                         
  -1   0  12        258.05        248.50        16.58 o                         
   0   0  12        270.35        271.31        17.76 o                         
   1   0  12        224.63        224.91        14.49 o                         
   2   0  12        103.35        104.79        10.98 o                         
  -8   1  12         18.75         17.67         2.55 o                         
  -7   1  12         57.86         58.22         4.74 o                         
  -6   1  12         83.73         91.31         6.83 o                         
  -5   1  12        347.49        350.06        29.39 o                         
  -4   1  12        314.59        324.08        24.91 o                         
  -3   1  12        619.29        619.78        55.69 o                         
  -2   1  12        307.84        304.12        17.41 o                         
  -1   1  12        527.63        524.49        43.33 o                         
   0   1  12        309.88        316.66        21.71 o                         
   1   1  12        135.08        140.33         8.69 o                         
   2   1  12         56.15         57.88         7.80 o                         
  -9   2  12         90.52         95.63        10.83 o                         
  -8   2  12        183.48        181.56        12.04 o                         
  -7   2  12        253.24        254.52        15.62 o                         
  -6   2  12        318.71        320.14        27.53 o                         
  -5   2  12        703.70        710.55        38.73 o                         
  -4   2  12        509.27        496.20        31.77 o                         
  -3   2  12        532.51        517.53        31.17 o                         
  -2   2  12        148.55        148.86        12.08 o                         
  -1   2  12        199.37        190.84        15.01 o                         
   0   2  12         75.36         74.06         5.53 o                         
   1   2  12         16.15         16.21         2.54 o                         
  -9   3  12        247.49        257.48        21.77 o                         
  -8   3  12        305.02        289.73        16.12 o                         
  -7   3  12        393.49        397.32        28.70 o                         
  -6   3  12        213.76        203.96        15.36 o                         
  -5   3  12        323.23        325.14        25.72 o                         
  -4   3  12         90.96         93.91         7.49 o                         
  -3   3  12        101.48        106.55         8.62 o                         
  -2   3  12         14.81         16.53         2.39 o                         
  -1   3  12          4.51          4.41         1.38 o                         
  -9   4  12        215.05        210.78        21.33 o                         
  -8   4  12        102.89         97.34         9.24 o                         
  -7   4  12         89.06         96.52        10.41 o                         
  -6   4  12         26.91         24.71         3.55 o                         
  -5   4  12         33.09         31.55         3.20 o                         
  -2   4  12         34.61         31.70         3.45 o                         
  -1   4  12         41.29         39.54         5.18 o                         
  -9   5  12         21.23         19.36         2.90 o                         
  -6   5  12         43.70         47.89         4.26 o                         
  -5   5  12         92.62         94.69         9.50 o                         
  -4   5  12        158.98        147.56         8.74 o                         
  -3   5  12        101.16        102.56        11.95 o                         
  -2   5  12        180.32        169.06        16.84 o                         
  -8   6  12         92.97         94.93         8.68 o                         
  -7   6  12         48.89         42.96         4.79 o                         
  -6   6  12        192.86        196.57        15.38 o                         
  -5   6  12        186.05        178.05        14.46 o                         
  -4   6  12        180.04        169.13        14.06 o                         
  -3   6  12        103.14        102.07         9.79 o                         
  -7   7  12        106.11        101.99         9.08 o                         
  -6   7  12        206.56        195.90        15.43 o                         
  -5   7  12        154.71        138.41        14.29 o                         
  -2  -9  13         32.12         29.76         4.54 o                         
  -1  -9  13         21.01         18.97         2.53 o                         
   0  -9  13         66.01         72.64         6.55 o                         
   1  -9  13         98.29         93.32         9.18 o                         
   2  -9  13        135.02        146.81        17.90 o                         
  -4  -8  13         58.14         50.95         4.41 o                         
  -3  -8  13         66.76         69.86         7.07 o                         
  -2  -8  13        129.29        119.66         9.89 o                         
  -1  -8  13         90.70         87.29         9.10 o                         
   0  -8  13        178.87        159.25        12.43 o                         
   1  -8  13        167.11        148.89        18.29 o                         
   2  -8  13        110.41        122.46        12.61 o                         
  -5  -7  13         75.91         78.31         7.36 o                         
  -4  -7  13        124.38        118.35         9.87 o                         
  -3  -7  13        189.42        181.63        11.25 o                         
  -2  -7  13        227.32        221.04        16.07 o                         
  -1  -7  13         92.28         87.97         7.30 o                         
   0  -7  13         90.36         98.64         8.42 o                         
   1  -7  13         49.08         47.50         3.87 o                         
   2  -7  13         19.27         17.89         2.52 o                         
  -6  -6  13         97.82         95.89         9.22 o                         
  -5  -6  13         61.22         54.13         4.96 o                         
  -4  -6  13        142.44        147.56         9.56 o                         
  -3  -6  13         31.43         28.70         3.02 o                         
  -2  -6  13         48.18         53.93         4.40 o                         
   2  -6  13          6.31          5.72         1.91 o                         
   3  -6  13         35.66         37.09         4.66 o                         
  -7  -5  13         23.59         19.73         2.48 o                         
  -6  -5  13         35.18         38.64         3.81 o                         
  -4  -5  13          6.83          5.84         1.55 o                         
  -3  -5  13         36.96         37.93         3.07 o                         
  -2  -5  13          6.97          5.53         1.12 o                         
  -1  -5  13         58.18         58.71         4.78 o                         
   0  -5  13        108.29        107.52         9.21 o                         
   1  -5  13        123.63        116.06        11.42 o                         
   2  -5  13         80.58         77.06         7.80 o                         
   3  -5  13        101.53        101.26        10.80 o                         
  -7  -4  13         10.95          9.71         1.93 o                         
  -6  -4  13          6.82          6.98         1.60 o                         
  -5  -4  13         46.50         42.46         3.73 o                         
  -4  -4  13         84.47         84.29         6.02 o                         
  -3  -4  13        212.89        214.80        16.00 o                         
  -2  -4  13        107.92        105.50         8.41 o                         
  -1  -4  13        226.87        231.63        19.18 o                         
   0  -4  13        317.43        317.04        23.63 o                         
   1  -4  13        217.87        215.07        14.01 o                         
   2  -4  13         84.49         85.13         8.91 o                         
  -8  -3  13         23.83         24.10         3.43 o                         
  -7  -3  13        128.59        123.47        11.33 o                         
  -6  -3  13        124.73        129.67        11.00 o                         
  -5  -3  13        222.25        225.60        14.31 o                         
  -4  -3  13        353.37        343.78        28.78 o                         
  -3  -3  13        509.74        508.32        33.42 o                         
  -2  -3  13        303.83        301.74        28.68 o                         
  -1  -3  13        311.06        331.49        27.38 o                         
   0  -3  13        134.05        129.46        11.90 o                         
   1  -3  13        102.53        102.75        10.47 o                         
   2  -3  13         16.28         13.04         2.40 o                         
  -8  -2  13        141.52        136.87        15.28 o                         
  -7  -2  13        392.12        392.64        21.63 o                         
  -6  -2  13        135.98        135.90         9.51 o                         
  -5  -2  13        366.59        362.79        29.77 o                         
  -4  -2  13        324.13        327.80        26.74 o                         
  -3  -2  13        139.63        147.33         8.41 o                         
  -2  -2  13         17.96         17.37         1.87 o                         
  -1  -2  13         69.13         67.82         5.53 o                         
   2  -2  13         11.32         10.37         1.95 o                         
  -8  -1  13         92.56         86.99         8.96 o                         
  -7  -1  13        244.49        236.29        14.36 o                         
  -6  -1  13         44.18         47.18         3.95 o                         
  -5  -1  13         57.00         55.92         4.66 o                         
  -4  -1  13         28.20         31.40         3.19 o                         
  -3  -1  13          6.13          5.09         1.32 o                         
  -1  -1  13          8.71          6.88         1.69 o                         
   0  -1  13        114.17        118.47        11.62 o                         
   1  -1  13         16.28         15.66         2.45 o                         
  -9   0  13         40.96         39.68         5.14 o                         
  -8   0  13         39.02         39.07         4.35 o                         
  -7   0  13         28.76         25.84         3.09 o                         
  -5   0  13          5.55          8.18         1.53 o                         
  -4   0  13         51.64         50.59         4.23 o                         
  -3   0  13        106.17        104.35         9.05 o                         
  -2   0  13        167.55        166.67        12.89 o                         
  -1   0  13        159.26        156.87        11.76 o                         
   0   0  13        323.03        331.44        34.78 o                         
   1   0  13         75.35         73.16         6.45 o                         
  -8   1  13         36.54         39.81         4.46 o                         
  -7   1  13         21.69         23.42         3.04 o                         
  -6   1  13        109.33        112.71         7.67 o                         
  -5   1  13        153.56        155.33        11.64 o                         
  -4   1  13        361.31        360.45        23.42 o                         
  -3   1  13        236.17        233.87        15.55 o                         
  -2   1  13        310.09        313.00        23.06 o                         
  -1   1  13        224.35        210.08        14.16 o                         
   0   1  13        195.29        204.91        16.93 o                         
  -9   2  13         37.58         33.38         4.19 o                         
  -8   2  13        135.64        137.68        12.78 o                         
  -7   2  13         86.43         83.53         8.27 o                         
  -6   2  13        280.55        278.05        20.57 o                         
  -5   2  13        258.59        255.33        19.16 o                         
  -4   2  13        335.98        330.95        22.83 o                         
  -3   2  13        109.44        102.58         7.56 o                         
  -2   2  13         93.32         86.62         7.80 o                         
  -1   2  13         56.44         54.88         5.61 o                         
   0   2  13         29.55         32.78         3.94 o                         
  -8   3  13        183.08        178.37        18.23 o                         
  -7   3  13         78.08         76.68         8.08 o                         
  -6   3  13        136.66        141.48         9.58 o                         
  -5   3  13         43.62         43.49         3.71 o                         
  -4   3  13         73.38         71.61         5.43 o                         
  -3   3  13         12.92         12.95         1.92 o                         
  -8   4  13         43.64         42.06         4.39 o                         
  -6   4  13         20.69         19.68         2.58 o                         
  -5   4  13         11.24         12.19         2.20 o                         
  -3   4  13         37.07         35.75         4.02 o                         
  -2   4  13         57.87         57.39         7.34 o                         
  -7   5  13         45.94         52.92         5.51 o                         
  -6   5  13         19.52         14.63         2.49 o                         
  -5   5  13        168.78        164.12        17.52 o                         
  -4   5  13         61.36         61.28         6.31 o                         
  -3   5  13        102.68         93.83        11.04 o                         
  -3  -8  14         81.73         76.99        10.75 o                         
  -2  -8  14         86.74         76.43         7.81 o                         
  -1  -8  14         72.98         69.06         7.94 o                         
   0  -8  14         60.58         49.43         5.32 o                         
  -4  -7  14        114.21        101.58        10.81 o                         
  -3  -7  14        138.40        129.46        16.56 o                         
  -2  -7  14         63.70         57.06         5.42 o                         
  -1  -7  14         30.87         33.49         4.01 o                         
   1  -7  14         16.09         12.61         2.60 o                         
  -5  -6  14         72.41         66.79         7.00 o                         
  -4  -6  14         28.74         30.22         3.77 o                         
  -3  -6  14         12.37         12.08         2.33 o                         
   0  -6  14         24.34         20.86         2.76 o                         
   1  -6  14          5.82          7.37         1.86 o                         
  -4  -5  14         13.42         13.27         2.13 o                         
  -3  -5  14         15.88         12.26         1.86 o                         
  -2  -5  14         37.96         43.95         4.08 o                         
  -1  -5  14         59.29         57.79         5.13 o                         
   0  -5  14        131.33        129.64         9.66 o                         
   1  -5  14         55.27         50.82         4.62 o                         
  -6  -4  14         19.72         18.46         2.90 o                         
  -5  -4  14         10.19          7.74         1.86 o                         
  -4  -4  14        203.18        203.42        13.05 o                         
  -3  -4  14         87.84         90.11         8.31 o                         
  -2  -4  14        133.60        150.83        10.98 o                         
  -1  -4  14        194.38        192.84        14.64 o                         
   0  -4  14        259.03        257.00        18.62 o                         
   1  -4  14         67.54         67.20         7.06 o                         
  -7  -3  14         77.30         73.62         6.87 o                         
  -6  -3  14        160.33        166.94        10.61 o                         
  -5  -3  14         87.21         87.52         9.41 o                         
  -4  -3  14        425.15        408.06        30.81 o                         
  -3  -3  14        193.78        187.74        13.53 o                         
  -2  -3  14        179.94        189.33        13.84 o                         
  -1  -3  14         99.82        101.56         9.82 o                         
   0  -3  14         78.44         85.10         9.38 o                         
   1  -3  14         13.16         12.49         2.12 o                         
  -7  -2  14        112.05        115.31        12.01 o                         
  -6  -2  14        120.27        113.68        11.78 o                         
  -5  -2  14         93.10        100.59        10.04 o                         
  -4  -2  14        182.74        181.56        12.80 o                         
  -3  -2  14         18.53         21.98         3.14 o                         
  -2  -2  14         31.44         32.79         3.37 o                         
  -1  -2  14         10.87         10.25         1.84 o                         
  -8  -1  14         80.83         82.24        10.34 o                         
  -7  -1  14         51.94         48.80         5.25 o                         
  -6  -1  14         45.44         48.11         4.18 o                         
  -5  -1  14         11.52         12.05         1.96 o                         
  -4  -1  14         23.70         24.41         3.52 o                         
  -1  -1  14         39.73         41.92         4.21 o                         
   0  -1  14         19.13         17.08         2.55 o                         
  -8   0  14         18.33         20.93         2.91 o                         
  -5   0  14         21.68         20.57         2.57 o                         
  -4   0  14         30.45         30.30         3.09 o                         
  -3   0  14         58.42         54.62         4.71 o                         
  -2   0  14         44.21         40.85         4.12 o                         
  -1   0  14        160.17        162.24        15.30 o                         
   0   0  14         68.88         68.57         8.86 o                         
  -8   1  14         12.79         11.27         2.38 o                         
  -7   1  14         39.91         41.50         4.41 o                         
  -6   1  14         36.03         33.62         3.52 o                         
  -5   1  14        106.09        103.83         9.84 o                         
  -4   1  14        127.90        129.03         9.48 o                         
  -3   1  14        101.39         96.86         9.24 o                         
  -2   1  14         74.44         69.90         6.51 o                         
  -1   1  14        105.52        104.19         9.67 o                         
  -8   2  14         48.56         47.68         6.21 o                         
  -7   2  14         86.87         82.56         7.73 o                         
  -6   2  14         86.24         83.53         8.68 o                         
  -5   2  14        108.66        106.33         9.85 o                         
  -4   2  14         54.21         51.12         5.05 o                         
  -3   2  14         19.90         18.79         2.92 o                         
  -2   2  14          9.94         10.15         2.33 o                         
  -7   3  14         46.68         45.96         4.84 o                         
  -6   3  14         10.32          7.74         2.17 o                         
  -5   3  14         17.40         15.92         2.57 o                         
  -6   4  14         18.28         20.45         3.10 o                         
  -5   4  14         11.50         11.40         2.53 o                         
  -2  -7  15         68.80         71.71         9.38 o                         
  -4  -6  15         26.10         29.67         3.99 o                         
  -3  -6  15         10.50          8.94         1.78 o                         
  -3  -5  15          9.79          9.22         1.97 o                         
  -1  -5  15         63.28         65.80         6.66 o                         
  -5  -4  15         44.75         36.85         4.53 o                         
  -4  -4  15         97.23         91.23        10.04 o                         
  -3  -4  15         60.33         54.70         6.19 o                         
  -2  -4  15         57.99         56.80         6.23 o                         
  -1  -4  15        169.44        170.49        19.01 o                         
  -6  -3  15         51.41         51.43         6.70 o                         
  -5  -3  15        110.40        100.96         9.92 o                         
  -4  -3  15        134.59        124.07        12.61 o                         
  -2  -3  15         22.57         24.52         4.12 o                         
  -1  -3  15         47.27         51.87         4.86 o                         
  -6  -2  15         14.80         14.37         2.44 o                         
  -5  -2  15         64.20         60.82         6.22 o                         
  -4  -2  15         16.85         17.57         2.46 o                         
  -1  -2  15          7.39          7.79         1.98 o                         
  -4  -1  15          7.54          6.71         1.74 o                         
  -2  -1  15         28.04         27.26         3.93 o                         
  -6   0  15         65.34         63.61         6.36 o                         
  -5   0  15         44.01         45.40         4.42 o                         
  -4   0  15         79.91         74.27         7.86 o                         
  -3   0  15         45.39         43.70         4.55 o                         
  -2   0  15         84.00         91.13        10.19 o                         
  -6   1  15        130.58        129.55        11.21 o                         
  -5   1  15        112.92        106.50        12.59 o                         
  -4   1  15        125.26        120.22        11.33 o                         
  -3   1  15         44.25         42.98         4.96 o                         
                                                                                
